# Supplementary material for: Genome-Wide Changes in Protein Translation Efficiency Are Associated with Autism
Source: Genome Biol Evol. 2018 Jul 7;10(8):1902–19. doi: 10.1093/gbe/evy146 (PMC6086092; doi:10.1093/gbe/evy146)
Supplement: Supplementary Data [file evy146_supp.zip]

Archive with 8 entries (8 files):
- Supplementary_Tables_resubmission_20180604fixed.docx
- S1_Fig_S1.tif
- S11_Table_mm.xlsx
- S12_Table_ff.xlsx
- S13_cpgff_table.xlsx
- S14_Table_mm_genecodis.xlsx
- S16_Table_ff_genecodis.xlsx
- S17_Table_CG_genecodis_table.xlsx
