# Supplementary material for: Genome-Wide Changes in Protein Translation Efficiency Are Associated with Autism
Source: Genome Biol Evol. 2018 Jul 7;10(8):1902–19. doi: 10.1093/gbe/evy146 (PMC6086092; doi:10.1093/gbe/evy146)
Supplement: Supplementary Data [file evy146_supp.zip › S11_Table_mm.xlsx]

## Sheet: mm_renew
gene	LASSO	GeneCodis Identifier	SFARI	differential expression	annotation
AAK1	-0.00229799	same	no	none	AP2 associated kinase 1; Regulates clathrin-mediated endocytosis by phosphorylating the AP2M1/mu2 subunit of the adaptor protein complex 2 (AP-2) which ensures high affinity binding of AP-2 to cargo membrane proteins during the initial stages of endocytosis. Isoform 1 and isoform 2 display similar levels of kinase activity towards AP2M1. Regulates phosphorylation of other AP-2 subunits as well as…
ABCA6	0.0596188	same	no	none	ATP-binding cassette, sub-family A (ABC1), member 6; Probable transporter which may play a role in macrophage lipid homeostasis (1617 aa)
ABCC3	0.0893054	same	no	none	ATP-binding cassette, sub-family C (CFTR/MRP), member 3; May act as an inducible transporter in the biliary and intestinal excretion of organic anions. Acts as an alternative route for the export of bile acids and glucuronides from cholestatic hepatocytes (By similarity) (1527 aa)
ABCD2	0.0588049	same	no	none	ATP-binding cassette, sub-family D (ALD), member 2; Probable transporter (740 aa)
ABHD1	0.0167385	same	no	none	Abhydrolase domain containing 1 (405 aa)
ABHD5	-0.0330584	same	no	up	Abhydrolase domain containing 5; Lysophosphatidic acid acyltransferase which functions in phosphatidic acid biosynthesis (PubMed-18606822). May regulate the cellular storage of triacylglycerol through activation of the phospholipase PNPLA2 (PubMed-16679289). Involved in keratinocyte differentiation (PubMed-18832586). Regulates lipid droplet fusion (By similarity) (349 aa)
ABI3BP	0.119963	same	no	none	ABI family, member 3 (NESH) binding protein (1075 aa)
ABLIM2	0.0740818	same	no	down	Actin binding LIM protein family, member 2 (645 aa)
ABT1	-0.127296	same	no	none	Activator of basal transcription 1; Could be a novel TATA-binding protein (TBP) which can function as a basal transcription activator. Can act as a regulator of basal transcription for class II genes (By similarity) (272 aa)
ACACB	-0.000717471	same	no	none	acetyl-CoA carboxylase beta; Catalyzes the ATP-dependent carboxylation of acetyl-CoA to malonyl-CoA. Carries out three functions- biotin carboxyl carrier protein, biotin carboxylase and carboxyltransferase. Involved in inhibition of fatty acid and glucose oxidation and enhancement of fat storage (By similarity). May play a role in regulation of mitochondrial fatty acid oxidation through malonyl- …
ACADSB	0.0404633	same	no	none	acyl-CoA dehydrogenase, short/branched chain; Has greatest activity toward short branched chain acyl- CoA derivative such as (s)-2-methylbutyryl-CoA, isobutyryl-CoA, and 2-methylhexanoyl-CoA as well as toward short straight chain acyl-CoAs such as butyryl-CoA and hexanoyl-CoA. Can use valproyl- CoA as substrate and may play a role in controlling the metabolic flux of valproic acid in the developm…
ACAT2	0.0983527	same	no	none	acetyl-CoA acetyltransferase 2 (397 aa)
ACO1	0.0192813	same	no	none	Aconitase 1, soluble; Iron sensor. Binds a 4Fe-4S cluster and functions as aconitase when cellular iron levels are high. Functions as mRNA binding protein that regulates uptake, sequestration and utilization of iron when cellular iron levels are low. Binds to iron-responsive elements (IRES) in target mRNA species when iron levels are low. Binding of a 4Fe-4S cluster precludes RNA binding (889 aa)
ACOX3	0.0254304	same	no	none	acyl-CoA oxidase 3, pristanoyl; Oxidizes the CoA-esters of 2-methyl-branched fatty acids (700 aa)
ACP6	0.0339934	same	no	none	Acid phosphatase 6, lysophosphatidic; Hydrolyzes lysophosphatidic acid (LPA) containing a medium length fatty acid chain to the corresponding monoacylglycerol. Has highest activity with lysophosphatidic acid containing myristate (C14-0), monounsaturated oleate (C18-1) or palmitate (C16-0), and lower activity with C18-0 and C6-0 lysophosphatidic acid (428 aa)
ACSM1	0.0602659	same	no	none	acyl-CoA synthetase medium-chain family member 1; Has medium-chain fatty acid-CoA ligase activity with broad substrate specificity (in vitro). Acts on acids from C(4) to C(11) and on the corresponding 3-hydroxy- and 2,3- or 3,4- unsaturated acids (in vitro). Functions as GTP-dependent lipoate- activating enzyme that generates the substrate for lipoyltransferase (By similarity) (577 aa)
ACTC1	-0.108322	same	no	none	Actin, alpha, cardiac muscle 1; Actins are highly conserved proteins that are involved in various types of cell motility and are ubiquitously expressed in all eukaryotic cells (377 aa)
ACTR8	0.0629349	same	no	none	ARP8 actin-related protein 8 homolog (yeast); Plays an important role in the functional organization of mitotic chromosomes. Exhibits low basal ATPase activity, and unable to polymerize (624 aa)
ADAD2	-0.0447117	same	no	none	Adenosine deaminase domain containing 2 (665 aa)
ADAMTS1	-0.0268419	same	no	up	ADAM metallopeptidase with thrombospondin type 1 motif, 1; Cleaves aggrecan, a cartilage proteoglycan, and may be involved in its turnover (By similarity). Has angiogenic inhibitor activity. Active metalloprotease, which may be associated with various inflammatory processes as well as development of cancer cachexia. May play a critical role in follicular rupture (967 aa)
ADAMTS13	0.0687393	same	no	none	ADAM metallopeptidase with thrombospondin type 1 motif, 13; Cleaves the vWF multimers in plasma into smaller forms thereby controlling vWF-mediated platelet thrombus formation (1427 aa)
ADAMTS20	0.159377	same	no	none	ADAM metallopeptidase with thrombospondin type 1 motif, 20; May play a role in tissue-remodeling process occurring in both normal and pathological conditions. May have a protease- independent function in the transport from the endoplasmic reticulum to the Golgi apparatus of secretory cargos, mediated by the GON domain (1910 aa)
ADAT3	-0.101792	same	no	none	Adenosine deaminase, tRNA-specific 3 (351 aa)
ADCY1	0.0155872	same	no	down	Adenylate cyclase 1 (brain); Catalyzes the formation of the signaling molecule cAMP in response to G-protein signaling. Mediates responses to increased cellular Ca(2+)/calmodulin levels (By similarity). May be involved in regulatory processes in the central nervous system. May play a role in memory and learning. Plays a role in the regulation of the circadian rhythm of daytime contrast sensitivit…
ADCY4	-0.0446745	same	no	none	Adenylate cyclase 4; Catalyzes the formation of the signaling molecule cAMP in response to G-protein signaling (1077 aa)
ADCY7	-0.0338969	same	no	none	Adenylate cyclase 7; This is a membrane-bound, calcium-inhibitable adenylyl cyclase (1080 aa)
ADCYAP1R1	-0.0932668	same	no	none	Adenylate cyclase activating polypeptide 1 (pituitary) receptor type I (496 aa)
ADH5	0.0769784	same	no	none	Alcohol dehydrogenase 5 (class III), chi polypeptide; Class-III ADH is remarkably ineffective in oxidizing ethanol, but it readily catalyzes the oxidation of long-chain primary alcohols and the oxidation of S-(hydroxymethyl) glutathione (374 aa)
ADORA2B	-0.0461418	same	no	up	Adenosine A2b receptor; Receptor for adenosine. The activity of this receptor is mediated by G proteins which activate adenylyl cyclase (332 aa)
ADPRHL1	0.054724	same	no	down	ADP-ribosylhydrolase like 1 (354 aa)
ADRA2B	0.0106554	same	no	none	Adrenoceptor alpha 2B; Alpha-2 adrenergic receptors mediate the catecholamine- induced inhibition of adenylate cyclase through the action of G proteins. The rank order of potency for agonists of this receptor is clonidine > norepinephrine > epinephrine = oxymetazoline > dopamine > p-tyramine = phenylephrine > serotonin > p-synephrine / p-octopamine. For antagonists, the rank order is yohimbine > …
ADRB3	0.0862653	same	no	none	Adrenoceptor beta 3; Beta-adrenergic receptors mediate the catecholamine- induced activation of adenylate cyclase through the action of G proteins. Beta-3 is involved in the regulation of lipolysis and thermogenesis (408 aa)
ADRM1	0.0337177	same	no	none	Adhesion regulating molecule 1; Functions as a proteasomal ubiquitin receptor. Recruits the deubiquitinating enzyme UCHL5 at the 26S proteasome and promotes its activity (407 aa)
AFP	-0.166892	same	no	none	Alpha-fetoprotein; Binds copper, nickel, and fatty acids as well as, and bilirubin less well than, serum albumin. Only a small percentage (less than 2%) of the human AFP shows estrogen-binding properties (609 aa)
AGTR1	-0.0905373	same	no	none	Angiotensin II receptor, type 1; Receptor for angiotensin II. Mediates its action by association with G proteins that activate a phosphatidylinositol- calcium second messenger system (359 aa)
AHSP	-0.0331973	same	no	none	Alpha hemoglobin stabilizing protein; Acts as a chaperone to prevent the harmful aggregation of alpha-hemoglobin during normal erythroid cell development. Specifically protects free alpha-hemoglobin from precipitation. It is predicted to modulate pathological states of alpha-hemoglobin excess such as beta-thalassemia (102 aa)
AIFM1	-0.0694049	same	no	none	Apoptosis-inducing factor, mitochondrion-associated, 1; Functions both as NADH oxidoreductase and as regulator of apoptosis. In response to apoptotic stimuli, it is released from the mitochondrion intermembrane space into the cytosol and to the nucleus, where it functions as a proapoptotic factor in a caspase-independent pathway. In contrast, functions as an antiapoptotic factor in normal mitocho…
AKAP13	-0.167135	same	no	none	A kinase (PRKA) anchor protein 13; Anchors cAMP-dependent protein kinase (PKA) and acts as an adapter protein to selectively couple G alpha-13 and Rho. Augments gene activation by the estrogen receptor in an element- specific and ligand-dependent manner. Activates estrogen receptor beta by a p38 MAPK-dependent pathway. Stimulates exchange activity on Rho proteins in vitro, but not on CDC42, Ras o…
AKR1B1	-0.18205	same	no	none	Aldo-keto reductase family 1, member B1 (aldose reductase); Catalyzes the NADPH-dependent reduction of a wide variety of carbonyl-containing compounds to their corresponding alcohols with a broad range of catalytic efficiencies (316 aa)
AKR7A3	-0.0891745	same	no	none	Aldo-keto reductase family 7, member A3 (aflatoxin aldehyde reductase); Can reduce the dialdehyde protein-binding form of aflatoxin B1 (AFB1) to the non-binding AFB1 dialcohol. May be involved in protection of liver against the toxic and carcinogenic effects of AFB1, a potent hepatocarcinogen (331 aa)
ALAD	0.173436	same	no	none	Aminolevulinate dehydratase; Catalyzes an early step in the biosynthesis of tetrapyrroles. Binds two molecules of 5-aminolevulinate per subunit, each at a distinct site, and catalyzes their condensation to form porphobilinogen (330 aa)
ALDH7A1	0.0503739	same	no	none	Aldehyde dehydrogenase 7 family, member A1; Multifunctional enzyme mediating important protective effects. Metabolizes betaine aldehyde to betaine, an important cellular osmolyte and methyl donor. Protects cells from oxidative stress by metabolizing a number of lipid peroxidation-derived aldehydes. Involved in lysine catabolism (539 aa)
ALOX12B	-0.0833127	same	no	none	Arachidonate 12-lipoxygenase, 12R type; Non-heme iron-containing dioxygenase that catalyzes the stereo-specific peroxidation of free and esterified polyunsaturated fatty acids generating a spectrum of bioactive lipid mediators. Mainly converts arachidonic acid to (12R)- hydroperoxyeicosatetraenoic acid/(12R)-HPETE and minor stereoisomers. In the skin, acts upstream of ALOXE3 on the lineolate moie…
ALPI	0.0487225	same	no	none	Alkaline phosphatase, intestinal (528 aa)
ALPK2	-0.0227727	same	no	none	Alpha-kinase 2; Kinase that recognizes phosphorylation sites in which the surrounding peptides have an alpha-helical conformation (2170 aa)
ALX3	0.053537	same	no	none	ALX homeobox 3; Transcriptional regulator with a possible role in patterning of mesoderm during development (343 aa)
ANAPC4	0.00725013	same	no	none	Anaphase promoting complex subunit 4; Component of the anaphase promoting complex/cyclosome (APC/C), a cell cycle-regulated E3 ubiquitin ligase that controls progression through mitosis and the G1 phase of the cell cycle. The APC/C complex acts by mediating ubiquitination and subsequent degradation of target proteins- it mainly mediates the formation of ’Lys-11’-linked polyubiquitin chains and, t…
ANKFN1	0.113265	same	no	none	Ankyrin-repeat and fibronectin type III domain containing 1 (763 aa)
ANKRD11	-0.0139556	same	yes	none	Ankyrin repeat domain 11; May recruit HDACs to the p160 coactivators/nuclear receptor complex to inhibit ligand-dependent transactivation (2663 aa)
ANKRD17	0.026642	same	no	none	Ankyrin repeat domain 17; Could play pivotal roles in cell cycle and DNA regulation (PubMed-19150984). Involved in innate immune defense against viruse by positively regulating the viral dsRNA receptors DDX58 and IFIH1 signaling pathways (PubMed-22328336). Involves in NOD2- and NOD1-mediated responses to bacteria suggesting a role in innate antibacterial immune pathways too (PubMed-23711367). Tar…
ANKRD45	-0.136663	same	no	none	Ankyrin repeat domain 45 (266 aa)
ANO9	-0.117044	same	no	none	Anoctamin 9; Has calcium-dependent phospholipid scramblase activity; scrambles phosphatidylserine, phosphatidylcholine and galactosylceramide (By similarity). Does not exhibit calcium- activated chloride channel (CaCC) activity. Can inhibit the activity of ANO1 (782 aa)
AOAH	0.0420916	same	no	none	Acyloxyacyl hydrolase (neutrophil); Removes the secondary (acyloxyacyl-linked) fatty acyl chains from the lipid A region of bacterial lipopolysaccharides (575 aa)
AP1S2	-0.0245963	same	yes	none	Adaptor-related protein complex 1, sigma 2 subunit; Subunit of clathrin-associated adaptor protein complex 1 that plays a role in protein sorting in the late-Golgi/trans-Golgi network (TGN) and/or endosomes. The AP complexes mediate both the recruitment of clathrin to membranes and the recognition of sorting signals within the cytosolic tails of transmembrane cargo molecules (157 aa)
AP3D1	0.145037	same	no	none	Adaptor-related protein complex 3, delta 1 subunit; Part of the AP-3 complex, an adaptor-related complex which is not clathrin-associated. The complex is associated with the Golgi region as well as more peripheral structures. It facilitates the budding of vesicles from the Golgi membrane and may be directly involved in trafficking to lysosomes. In concert with the BLOC-1 complex, AP-3 is required…
AP4M1	-0.041706	same	no	none	Adaptor-related protein complex 4, mu 1 subunit; Component of the AP-4 complex, a novel type of clathrin- or non-clathrin-associated protein coat involved in targeting proteins from the trans-Golgi network (TGN) to the endosomal- lysosomal system. Plays a role in the intracellular trafficking of APP from the trans-Golgi network (TGN) to endosomes, and thereby inhibits amyloidogenic processing of …
APBA2	0.0249927	same	yes	down	Amyloid beta (A4) precursor protein-binding, family A, member 2; Putative function in synaptic vesicle exocytosis by binding to STXBP1, an essential component of the synaptic vesicle exocytotic machinery. May modulate processing of the beta-amyloid precursor protein (APP) and hence formation of beta-APP (749 aa)
APC2	-0.0165923	same	no	none	Adenomatosis polyposis coli 2; Promotes rapid degradation of CTNNB1 and may function as a tumor suppressor. May function in Wnt signaling (2303 aa)
APCDD1	0.138914	same	no	none	Adenomatosis polyposis coli down-regulated 1; Negative regulator of the Wnt signaling pathway. Inhibits Wnt signaling in a cell-autonomous manner and functions upstream of beta-catenin. May act via its interaction with Wnt and LRP proteins. May play a role in colorectal tumorigenesis (514 aa)
APOBEC1	0.0399123	same	no	none	Apolipoprotein B mRNA editing enzyme, catalytic polypeptide 1; Catalytic component of the apolipoprotein B mRNA editing enzyme complex which is responsible for the postranscriptional editing of a CAA codon for Gln to a UAA codon for stop in the APOB mRNA. Also involved in CGA (Arg) to UGA (Stop) editing in the NF1 mRNA. May also play a role in the epigenetic regulation of gene expression by parti…
AQP10	-0.0557548	same	no	none	Aquaporin 10; Water channel required to promote glycerol permeability and water transport across cell membranes. May contribute to water transport in the upper portion of small intestine. Isoform 2 is not permeable to urea and glycerol (301 aa)
AQP4	-0.003217	same	no	up	Aquaporin 4; Forms a water-specific channel. Osmoreceptor which regulates body water balance and mediates water flow within the central nervous system (323 aa)
ARAP1	-0.0860424	same	no	none	ArfGAP with RhoGAP domain, ankyrin repeat and PH domain 1; Phosphatidylinositol 3,4,5-trisphosphate-dependent GTPase-activating protein that modulates actin cytoskeleton remodeling by regulating ARF and RHO family members. Is activated by phosphatidylinositol 3,4,5-trisphosphate (PtdIns(3,4,5)P3) binding. Can be activated by phosphatidylinositol 3,4-bisphosphate (PtdIns(3,4,5)P2) binding, albeit …
ARHGAP22	-0.0408937	same	no	none	Rho GTPase activating protein 22; Rho GTPase-activating protein involved in the signal transduction pathway that regulates endothelial cell capillary tube formation during angiogenesis. Acts as a GTPase activator for the RAC1 by converting it to an inactive GDP-bound state. Inhibits RAC1-dependent lamellipodia formation. May also play a role in transcription regulation via its interaction with VE…
ARHGAP32	-0.0963302	same	yes	none	Rho GTPase activating protein 32; GTPase-activating protein (GAP) promoting GTP hydrolysis on RHOA, CDC42 and RAC1 small GTPases. May be involved in the differentiation of neuronal cells during the formation of neurite extensions. Involved in NMDA receptor activity-dependent actin reorganization in dendritic spines. May mediate cross-talks between Ras- and Rho-regulated signaling pathways in cell…
ARHGDIG	-0.154295	same	no	none	Rho GDP dissociation inhibitor (GDI) gamma; Inhibits GDP/GTP exchange reaction of RhoB. Interacts specifically with the GDP- and GTP-bound forms of post- translationally processed Rhob and Rhog proteins, both of which show a growth-regulated expression in mammalian cells. Stimulates the release of the GDP-bound but not the GTP-bound RhoB protein. Also inhibits the GDP/GTP exchange of RhoB but sho…
ARHGEF10	-0.104216	same	no	none	Rho guanine nucleotide exchange factor (GEF) 10; May play a role in developmental myelination of peripheral nerves (1344 aa)
ARHGEF28	0.0712031	ENSG00000214944	no	none	Rho guanine nucleotide exchange factor (GEF) 28; Functions as a RHOA-specific guanine nucleotide exchange factor regulating signaling pathways downstream of integrins and growth factor receptors. Functions in axonal branching, synapse formation and dendritic morphogenesis. Functions also in focal adhesion formation, cell motility and B-lymphocytes activation. May regulate NEFL expression and aggr…
ARHGEF3	0.0732169	same	no	down	Rho guanine nucleotide exchange factor (GEF) 3; Acts as guanine nucleotide exchange factor (GEF) for RhoA and RhoB GTPases (558 aa)
ARHGEF38	-0.042748	same	no	none	Rho guanine nucleotide exchange factor (GEF) 38; May act as a guanine-nucleotide releasing factor (777 aa)
ARL3	-0.0045154	same	no	none	ADP-ribosylation factor-like 3; Small GTP-binding protein which cycles between an inactive GDP-bound and an active GTP-bound form, and the rate of cycling is regulated by guanine nucleotide exchange factors (GEF) and GTPase-activating proteins (GAP). Required for normal cytokinesis and cilia signaling. Requires assistance from GTPase- activating proteins (GAPs) like RP2 and PDE6D, in order to cyc…
ARL5A	0.0831724	same	no	none	ADP-ribosylation factor-like 5A; Lacks ADP-ribosylation enhancing activity (179 aa)
ARMC1	-0.0358044	same	no	none	Armadillo repeat containing 1 (282 aa)
ARSJ	0.0217865	same	no	none	Arylsulfatase family, member J (599 aa)
ARX	-0.0132305	same	yes	none	Aristaless related homeobox; Transcription factor required for normal brain development. May be important for maintenance of specific neuronal subtypes in the cerebral cortex and axonal guidance in the floor plate (562 aa)
ASCL4	0.0248507	same	no	none	Achaete-scute complex homolog 4 (Drosophila); Could be a transcriptional regulator involved in skin development (173 aa)
ASIC2	0.0296343	ACCN1	no	none	Acid-sensing (proton-gated) ion channel 2 (563 aa)
ASNSD1	0.0367166	same	no	none	Asparagine synthetase domain containing 1 (643 aa)
ASPRV1	0.111633	same	no	none	Aspartic peptidase, retroviral-like 1 (343 aa)
ASXL3	-0.0854089	same	yes	none	Additional sex combs like 3 (Drosophila); Putative Polycomb group (PcG) protein. PcG proteins act by forming multiprotein complexes, which are required to maintain the transcriptionally repressive state of homeotic genes throughout development. PcG proteins are not required to initiate repression, but to maintain it during later stages of development. They probably act via methylation of histones…
ATF6	0.0842202	same	no	none	Activating transcription factor 6; Transmembrane glycoprotein of the endoplasmic reticulum that functions as a transcription activator and initiates the unfolded protein response (UPR) during endoplasmic reticulum stress. Cleaved upon ER stress, the N-terminal processed cyclic AMP-dependent transcription factor ATF-6 alpha translocates to the nucleus where it activates transcription of genes invo…
ATF6B	0.0495672	same	no	none	Activating transcription factor 6 beta; Transcriptional factor that acts in the unfolded protein response (UPR) pathway by activating UPR target genes induced during ER stress. Binds DNA on the 5’-CCAC[GA]-3’ half of the ER stress response element (ERSE) (5’-CCAATN(9)CCAC[GA]-3’) when NF-Y is bound to ERSE (703 aa)
ATIC	-0.104888	same	no	none	5-aminoimidazole-4-carboxamide ribonucleotide formyltransferase/IMP cyclohydrolase; Bifunctional enzyme that catalyzes 2 steps in purine biosynthesis (592 aa)
ATOH1	0.0638887	same	no	none	Atonal homolog 1 (Drosophila); Transcriptional regulator. Activates E box-dependent transcription in collaboration with TCF3/E47, but the activity is completely antagonized by the negative regulator of neurogenesis HES1. Plays a role in the differentiation of subsets of neural cells by activating E box-dependent transcription (By similarity) (354 aa)
ATP11A	-0.0428599	same	no	none	ATPase, class VI, type 11A; Catalytic component of a P4-ATPase flippase complex which catalyzes the hydrolysis of ATP coupled to the transport of aminophospholipids from the outer to the inner leaflet of various membranes and ensures the maintenance of asymmetric distribution of phospholipids. Phospholipid translocation seems also to be implicated in vesicle formation and in uptake of lipid signa…
ATP1B1	0.135728	same	no	down	ATPase, Na+/K+ transporting, beta 1 polypeptide; This is the non-catalytic component of the active enzyme, which catalyzes the hydrolysis of ATP coupled with the exchange of Na(+) and K(+) ions across the plasma membrane. The beta subunit regulates, through assembly of alpha/beta heterodimers, the number of sodium pumps transported to the plasma membrane (303 aa)
ATP1B3	0.0412016	same	no	none	ATPase, Na+/K+ transporting, beta 3 polypeptide; This is the non-catalytic component of the active enzyme, which catalyzes the hydrolysis of ATP coupled with the exchange of Na(+) and K(+) ions across the plasma membrane. The exact function of the beta-3 subunit is not known (279 aa)
ATP2C1	-0.00265015	same	no	none	ATPase, Ca++ transporting, type 2C, member 1; This magnesium-dependent enzyme catalyzes the hydrolysis of ATP coupled with the transport of the calcium (973 aa)
ATP6V0A2	-0.0172158	same	no	none	ATPase, H+ transporting, lysosomal V0 subunit a2; Part of the proton channel of V-ATPases. Essential component of the endosomal pH-sensing machinery. May play a role in maintaining the Golgi functions, such as glycosylation maturation, by controlling the Golgi pH (856 aa)
ATP6V0D1	0.0595483	same	no	down	ATPase, H+ transporting, lysosomal 38kDa, V0 subunit d1; Subunit of the integral membrane V0 complex of vacuolar ATPase. Vacuolar ATPase is responsible for acidifying a variety of intracellular compartments in eukaryotic cells, thus providing most of the energy required for transport processes in the vacuolar system. May play a role in coupling of proton transport and ATP hydrolysis (By similarit…
ATP6V1C2	0.127546	same	no	up	ATPase, H+ transporting, lysosomal 42kDa, V1 subunit C2; Subunit of the peripheral V1 complex of vacuolar ATPase. Subunit C is necessary for the assembly of the catalytic sector of the enzyme and is likely to have a specific function in its catalytic activity. V-ATPase is responsible for acidifying a variety of intracellular compartments in eukaryotic cells (427 aa)
ATP6V1F	0.25367	same	no	none	ATPase, H+ transporting, lysosomal 14kDa, V1 subunit F (147 aa)
ATP8A1	-0.0109572	same	yes	none	ATPase, aminophospholipid transporter (APLT), class I, type 8A, member 1; Catalytic component of a P4-ATPase flippase complex which catalyzes the hydrolysis of ATP coupled to the transport of aminophospholipids from the outer to the inner leaflet of various membranes and ensures the maintenance of asymmetric distribution of phospholipids. Phospholipid translocation seems also to be implicated in …
ATP8B4	-0.0973419	same	no	none	ATPase, class I, type 8B, member 4; Component of a P4-ATPase flippase complex which catalyzes the hydrolysis of ATP coupled to the transport of aminophospholipids from the outer to the inner leaflet of various membranes and ensures the maintenance of asymmetric distribution of phospholipids. Phospholipid translocation seems also to be implicated in vesicle formation and in uptake of lipid signali…
ATP9B	0.0128005	same	no	none	ATPase, class II, type 9B (1147 aa)
ATXN1	-0.0663255	same	no	none	Ataxin 1; Chromatin-binding factor that repress Notch signaling in the absence of Notch intracellular domain by acting as a CBF1 corepressor. Binds to the HEY promoter and might assist, along with NCOR2, RBPJ-mediated repression. Binds RNA in vitro. May be involved in RNA metabolism (815 aa)
ATXN7	-0.05485	same	yes	none	Ataxin 7; Acts as component of the STAGA transcription coactivator-HAT complex. Mediates the interaction of STAGA complex with the CRX and is involved in CRX-dependent gene activation. Necessary for microtubule cytoskeleton stabilization (945 aa)
ATXN7L3	0.0295921	same	no	down	Ataxin 7-like 3; Component of the transcription regulatory histone acetylation (HAT) complex SAGA, a multiprotein complex that activates transcription by remodeling chromatin and mediating histone acetylation and deubiquitination. Within the SAGA complex, participates in a subcomplex that specifically deubiquitinates both histones H2A and H2B. The SAGA complex is recruited to specific gene promot…
AZI2	-0.0485758	same	no	none	5-azacytidine induced 2; Adapter protein which binds TBK1 and IKBKE playing a role in antiviral innate immunity. Activates serine/threonine- protein kinase TBK1 and facilitates its oligomerization. Enhances the phosphorylation of NF-kappa-B p65 subunit RELA by TBK1. Promotes TBK1-induced as well as TNF-alpha or PMA-induced activation of NF-kappa-B. Participates in IFNB promoter activation via TIC…
B3GAT1	-0.0122413	same	no	none	Beta-1,3-glucuronyltransferase 1 (glucuronosyltransferase P); Involved in the biosynthesis of L2/HNK-1 carbohydrate epitope on glycoproteins. Can also play a role in glycosaminoglycan biosynthesis. Substrates include asialo- orosomucoid (ASOR), asialo-fetuin, and asialo-neural cell adhesion molecule. Requires sphingomyelin for activity- stearoyl- sphingomyelin was the most effective, followed by …
B3GNT7	-0.0688608	same	no	none	UDP-GlcNAc-betaGal beta-1,3-N-acetylglucosaminyltransferase 7; May be involved in keratane sulfate biosynthesis. Transfers N-acetylgalactosamine on to keratan sulfate-related glycans. May play a role in preventing cells from migrating out of the original tissues and invading surrounding tissues (401 aa)
B3GNT9	-0.0540766	same	no	none	UDP-GlcNAc-betaGal beta-1,3-N-acetylglucosaminyltransferase 9 (402 aa)
BAG6	-0.0326017	same	no	none	BCL2-associated athanogene 6; Chaperone that plays a key role in various processes such as apoptosis, insertion of tail-anchored (TA) membrane proteins to the endoplasmic reticulum membrane and regulation of chromatin. Key component of the BAG6/BAT3 complex, a cytosolic multiprotein complex involved in the post-translational delivery of tail-anchored (TA) membrane proteins to the endoplasmic reti…
BAZ1B	-0.00658201	same	no	none	Bromodomain adjacent to zinc finger domain, 1B; Atypical tyrosine-protein kinase that plays a central role in chromatin remodeling and acts as a transcription regulator. Involved in DNA damage response by phosphorylating ’Tyr-142’ of histone H2AX (H2AXY142ph). H2AXY142ph plays a central role in DNA repair and acts as a mark that distinguishes between apoptotic and repair responses to genotoxic st…
BCDIN3D	0.0809407	same	no	none	BCDIN3 domain containing; O-methyltransferase that specifically dimethylates the 5’ monophosphate of pre-miRNAs, acting as a negative regulator of miRNA processing. The 5’ monophosphate of pre-miRNAs is recognized by DICER1 and is required for pre-miRNAs processing- methylation at this position reduces the processing of pre-miRNAs by DICER1. Able to mediate methylation of pre-miR-145, as well as …
BCKDHB	0.0868857	same	no	none	Branched chain keto acid dehydrogenase E1, beta polypeptide; The branched-chain alpha-keto dehydrogenase complex catalyzes the overall conversion of alpha-keto acids to acyl-CoA and CO(2). It contains multiple copies of three enzymatic components- branched-chain alpha-keto acid decarboxylase (E1), lipoamide acyltransferase (E2) and lipoamide dehydrogenase (E3) (392 aa)
BCL2	-0.131867	same	yes	none	B-cell CLL/lymphoma 2; Suppresses apoptosis in a variety of cell systems including factor-dependent lymphohematopoietic and neural cells. Regulates cell death by controlling the mitochondrial membrane permeability. Appears to function in a feedback loop system with caspases. Inhibits caspase activity either by preventing the release of cytochrome c from the mitochondria and/or by binding to the a…
BHLHE40	0.0198469	same	no	none	Basic helix-loop-helix family, member e40; Transcriptional repressor involved in the regulation of the circadian rhythm by negatively regulating the activity of the clock genes and clock-controlled genes. Acts as the negative limb of a novel autoregulatory feedback loop (DEC loop) which differs from the one formed by the PER and CRY transcriptional repressors (PER/CRY loop). Both these loops are …
BHLHE41	0.0762237	same	no	none	Basic helix-loop-helix family, member e41; Transcriptional repressor involved in the regulation of the circadian rhythm by negatively regulating the activity of the clock genes and clock-controlled genes. Acts as the negative limb of a novel autoregulatory feedback loop (DEC loop) which differs from the one formed by the PER and CRY transcriptional repressors (PER/CRY loop). Both these loops are …
BICC1	0.143985	same	no	none	Bicaudal C homolog 1 (Drosophila); Putative RNA-binding protein. Acts as a negative regulator of Wnt signaling. May be involved in regulating gene expression during embryonic development (974 aa)
BIRC3	0.183669	same	no	none	Baculoviral IAP repeat containing 3; Multi-functional protein which regulates not only caspases and apoptosis, but also modulates inflammatory signaling and immunity, mitogenic kinase signaling and cell proliferation, as well as cell invasion and metastasis. Acts as an E3 ubiquitin- protein ligase regulating NF-kappa-B signaling and regulates both canonical and non-canonical NF-kappa-B signaling …
BMP15	-0.0600348	same	no	none	Bone morphogenetic protein 15; May be involved in follicular development. Oocyte- specific growth/differentiation factor that stimulates folliculogenesis and granulosa cell (GC) growth (392 aa)
BMX	-0.0500283	same	no	none	BMX non-receptor tyrosine kinase; Non-receptor tyrosine kinase that plays central but diverse modulatory roles in various signaling processes involved in the regulation of actin reorganization, cell migration, cell proliferation and survival, cell adhesion, and apoptosis. Participates in signal transduction stimulated by growth factor receptors, cytokine receptors, G-protein coupled receptors, an…
BNIP3L	0.0953586	same	no	none	BCL2/adenovirus E1B 19kDa interacting protein 3-like; Induces apoptosis. Interacts with viral and cellular anti-apoptosis proteins. Can overcome the suppressors BCL-2 and BCL-XL, although high levels of BCL-XL expression will inhibit apoptosis. Inhibits apoptosis induced by BNIP3. Involved in mitochondrial quality control via its interaction with SPATA18/MIEAP- in response to mitochondrial damage…
BPI	0.0432249	same	no	none	Bactericidal/permeability-increasing protein; The cytotoxic action of BPI is limited to many species of Gram-negative bacteria; this specificity may be explained by a strong affinity of the very basic N-terminal half for the negatively charged lipopolysaccharides that are unique to the Gram-negative bacterial outer envelope. Has antibacterial activity against the Gram-nagative bacterium P.aerugin…
BPIFA3	-0.0251678	same	no	none	BPI fold containing family A, member 3 (254 aa)
BPIFB3	-0.0607058	same	no	none	BPI fold containing family B, member 3; May have the capacity to recognize and bind specific classes of odorants. May act as a carrier molecule, transporting odorants across the mucus layer to access receptor sites. May serve as a primary defense mechanism by recognizing and removing potentially harmful odorants or pathogenic microorganisms from the mucosa or clearing excess odorant from mucus to…
BPTF	-0.2418	same	no	none	Bromodomain PHD finger transcription factor; Histone-binding component of NURF (nucleosome-remodeling factor), a complex which catalyzes ATP-dependent nucleosome sliding and facilitates transcription of chromatin. Specifically recognizes H3 tails trimethylated on ’Lys-4’ (H3K4me3), which mark transcription start sites of virtually all active genes. May also regulate transcription through direct b…
BRMS1	0.112081	same	no	none	Breast cancer metastasis suppressor 1; Transcriptional repressor. Down-regulates transcription activation by NF-kappa-B by promoting the deacetylation of RELA at ’Lys-310’. Promotes HDAC1 binding to promoter regions. Down- regulates expression of anti-apoptotic genes that are controlled by NF-kappa-B. Promotes apoptosis in cells that have inadequate adherence to a substrate, a process called anoi…
BRS3	0.12405	same	no	none	Bombesin-like receptor 3; Role in sperm cell division, maturation, or function. This receptor mediates its action by association with G proteins that activate a phosphatidylinositol-calcium second messenger system (399 aa)
BST1	0.0931119	same	no	none	Bone marrow stromal cell antigen 1; Synthesizes the second messagers cyclic ADP-ribose and nicotinate-adenine dinucleotide phosphate, the former a second messenger that elicits calcium release from intracellular stores. May be involved in pre-B-cell growth (318 aa)
BTD	0.00906401	same	no	none	Biotinidase; Catalytic release of biotin from biocytin, the product of biotin-dependent carboxylases degradation (543 aa)
BTLA	0.127827	same	no	none	B and T lymphocyte associated; Lymphocyte inhibitory receptor which inhibits lymphocytes during immune response (289 aa)
BUD13	-0.0969769	same	no	none	BUD13 homolog (S. cerevisiae) (619 aa)
C11orf49	-0.120686	same	no	none	Chromosome 11 open reading frame 49 (337 aa)
C11orf74	0.0782914	same	no	none	Chromosome 11 open reading frame 74 (221 aa)
C12orf40	0.0528752	same	no	none	Chromosome 12 open reading frame 40 (652 aa)
C12orf49	-0.0800521	same	no	none	Chromosome 12 open reading frame 49 (205 aa)
C12orf73	0.0380338	same	no	none	Chromosome 12 open reading frame 73 (71 aa)
C14orf159	-0.0149567	same	no	none	Chromosome 14 open reading frame 159 (621 aa)
C14orf177	0.0397399	same	no	none	Chromosome 14 open reading frame 177 (125 aa)
C14orf39	0.163618	same	no	none	Chromosome 14 open reading frame 39; May be involved in eye development through regulation of the SIX6 transcription factor (587 aa)
C15orf40	-0.0321217	same	no	none	Chromosome 15 open reading frame 40 (167 aa)
C17orf47	-0.13231	same	no	none	Chromosome 17 open reading frame 47 (570 aa)
C17orf64	-0.0860792	same	no	none	Chromosome 17 open reading frame 64 (236 aa)
C18orf21	-0.0624542	same	no	none	Chromosome 18 open reading frame 21 (220 aa)
C19orf44	0.0444399	same	no	none	Chromosome 19 open reading frame 44 (657 aa)
C19orf52	-0.0306737	same	no	none	Chromosome 19 open reading frame 52 (260 aa)
C1QBP	-0.144727	same	no	none	Complement component 1, q subcomponent binding protein; Is believed to be a multifunctional and multicompartmental protein involved in inflammation and infection processes, ribosome biogenesis, regulation of apoptosis, transcriptional regulation and pre-mRNA splicing. At the cell surface is thought to act as an endothelial receptor for plasma proteins of the complement and kallikrein-kinin cascad…
C1orf123	0.0392467	same	no	none	Chromosome 1 open reading frame 123 (160 aa)
C1orf127	-0.0690442	same	no	none	Chromosome 1 open reading frame 127 (823 aa)
C1orf216	0.0837263	same	no	down	Chromosome 1 open reading frame 216 (229 aa)
C2CD3	0.0609716	same	no	none	C2 calcium-dependent domain containing 3; Component of the centrioles that acts as a positive regulator of centriole elongation (PubMed-24997988). Promotes assembly of centriolar distal appendage, a structure at the distal end of the mother centriole that acts as an anchor of the cilium, and is required for recruitment of centriolar distal appendages proteins CEP83, SCLT1, CEP89, FBF1 and CEP164.…
C2orf82	-0.037378	same	no	none	Chromosome 2 open reading frame 82 (121 aa)
C3orf70	0.0406385	same	no	none	Chromosome 3 open reading frame 70 (250 aa)
C4BPB	0.0513173	same	no	none	Complement component 4 binding protein, beta; Controls the classical pathway of complement activation. It binds as a cofactor to C3b/C4b inactivator (C3bINA), which then hydrolyzes the complement fragment C4b. It also accelerates the degradation of the C4bC2a complex (C3 convertase) by dissociating the complement fragment C2a. It also interacts with anticoagulant protein S and with serum amyloid …
C5orf42	0.00662378	same	no	none	Chromosome 5 open reading frame 42 (3197 aa)
C6orf10	0.108787	same	no	none	Chromosome 6 open reading frame 10 (563 aa)
C6orf120	0.341307	same	no	none	Chromosome 6 open reading frame 120; May be involved in induction of apoptosis in CD4(+) T- cells, but not CD8(+) T-cells or hepatocytes (191 aa)
C6orf136	-0.0770762	same	no	down	Chromosome 6 open reading frame 136 (496 aa)
C6orf222	0.0576288	same	no	none	Chromosome 6 open reading frame 222 (652 aa)
C7orf50	-0.0171491	same	no	none	Chromosome 7 open reading frame 50 (194 aa)
C8orf86	0.060722	same	no	none	Chromosome 8 open reading frame 86 (223 aa)
C9orf131	-0.0398701	same	no	none	Chromosome 9 open reading frame 131 (1079 aa)
C9orf72	0.00793949	same	no	none	Chromosome 9 open reading frame 72; May play a role in endosomal trafficking and autophagy (481 aa)
C9orf84	0.0284166	same	no	none	Chromosome 9 open reading frame 84 (1444 aa)
CAB39L	-0.0826148	same	no	none	Calcium binding protein 39-like; Component of a complex that binds and activates STK11/LKB1. In the complex, required to stabilize the interaction between CAB39/MO25 (CAB39/MO25alpha or CAB39L/MO25beta) and STK11/LKB1 (By similarity) (337 aa)
CABS1	-0.010707	same	no	none	Calcium-binding protein, spermatid-specific 1 (395 aa)
CABYR	0.0183359	same	no	none	Calcium binding tyrosine-(Y)-phosphorylation regulated; May function as a regulator of both motility- and head- associated functions such as capacitation and the acrosome reaction. Isoform 1 binds calcium in vitro. Isoform 2 and isoform 6 probably bind calcium. Isoform 3 and isoform 5 do not bind calcium in vitro. Isoform 4 probably does not bind calcium (493 aa)
CALML5	-0.000810088	same	no	none	Calmodulin-like 5; Binds calcium. May be involved in terminal differentiation of keratinocytes (146 aa)
CAP2	-0.3279	same	no	down	CAP, adenylate cyclase-associated protein, 2 (yeast); May have a regulatory bifunctional role (477 aa)
CAPN1	-0.124626	same	no	none	Calpain 1, (mu/I) large subunit; Calcium-regulated non-lysosomal thiol-protease which catalyze limited proteolysis of substrates involved in cytoskeletal remodeling and signal transduction (714 aa)
CASC3	-0.0612098	same	no	none	Cancer susceptibility candidate 3; Core component of the splicing-dependent multiprotein exon junction complex (EJC) deposited at splice junctions on mRNAs. The EJC is a dynamic structure consisting of core proteins and several peripheral nuclear and cytoplasmic associated factors that join the complex only transiently either during EJC assembly or during subsequent mRNA metabolism. The EJC marks…
CATSPER3	-0.00293588	same	no	none	Cation channel, sperm associated 3; Voltage-gated calcium channel that plays a central role in calcium-dependent physiological responses essential for successful fertilization, such as sperm hyperactivation, acrosome reaction and chemotaxis towards the oocyte (398 aa)
CCDC125	0.0821064	same	no	none	Coiled-coil domain containing 125; May be involved in the regulation of cell migration (511 aa)
CCDC153	-0.0700453	same	no	none	Coiled-coil domain containing 153 (210 aa)
CCDC158	-0.0100812	same	no	none	Coiled-coil domain containing 158 (1113 aa)
CCDC166	-0.0179725	same	no	none	Coiled-coil domain containing 166 (439 aa)
CCDC167	-0.00612489	same	no	none	Coiled-coil domain containing 167 (97 aa)
CCDC70	0.0127724	same	no	none	Coiled-coil domain containing 70 (233 aa)
CCDC77	0.0754539	same	no	none	Coiled-coil domain containing 77 (488 aa)
CCL16	0.0178899	same	no	none	Chemokine (C-C motif) ligand 16; Shows chemotactic activity for lymphocytes and monocytes but not neutrophils. Also shows potent myelosuppressive activity, suppresses proliferation of myeloid progenitor cells. Recombinant SCYA16 shows chemotactic activity for monocytes and THP-1 monocytes, but not for resting lymphocytes and neutrophils. Induces a calcium flux in THP-1 cells that were desensitize…
CCL2	0.0755949	same	no	none	Chemokine (C-C motif) ligand 2; Chemotactic factor that attracts monocytes and basophils but not neutrophils or eosinophils. Augments monocyte anti-tumor activity. Has been implicated in the pathogenesis of diseases characterized by monocytic infiltrates, like psoriasis, rheumatoid arthritis or atherosclerosis. May be involved in the recruitment of monocytes into the arterial wall during the dise…
CCND1	-0.0569466	same	no	none	Cyclin D1; Regulatory component of the cyclin D1-CDK4 (DC) complex that phosphorylates and inhibits members of the retinoblastoma (RB) protein family including RB1 and regulates the cell-cycle during G(1)/S transition. Phosphorylation of RB1 allows dissociation of the transcription factor E2F from the RB/E2F complex and the subsequent transcription of E2F target genes which are responsible for th…
CCNDBP1	-0.0869354	same	no	none	Cyclin D-type binding-protein 1; May negatively regulate cell cycle progression. May act at least in part via inhibition of the cyclin-D1/CDK4 complex, thereby preventing phosphorylation of RB1 and blocking E2F- dependent transcription (360 aa)
CCNT2	-0.0230574	same	no	none	Cyclin T2; Regulatory subunit of the cyclin-dependent kinase pair (CDK9/cyclin T) complex, also called positive transcription elongation factor B (P-TEFB), which is proposed to facilitate the transition from abortive to production elongation by phosphorylating the CTD (carboxy-terminal domain) of the large subunit of RNA polymerase II (RNAP II) (PubMed-9499409, PubMed-15563843). The activity of t…
CCP110	-0.0231014	same	no	none	Centriolar coiled coil protein 110kDa; Necessary for centrosome duplication at different stages of procentriole formation. Acts as a key negative regulator of ciliogenesis in collaboration with CEP97 by capping the mother centriole thereby preventing cilia formation. Required for correct spindle formation and has a role in regulating cytokinesis and genome stability via cooperation with CALM1 and…
CCR1	-0.192607	same	no	none	Chemokine (C-C motif) receptor 1; Receptor for a C-C type chemokine. Binds to MIP-1-alpha, MIP-1-delta, RANTES, and MCP-3 and, less efficiently, to MIP-1- beta or MCP-1 and subsequently transduces a signal by increasing the intracellular calcium ions level. Responsible for affecting stem cell proliferation (355 aa)
CCT5	0.0168078	same	no	up	Chaperonin containing TCP1, subunit 5 (epsilon); Molecular chaperone; assists the folding of proteins upon ATP hydrolysis. As part of the BBS/CCT complex may play a role in the assembly of BBSome, a complex involved in ciliogenesis regulating transports vesicles to the cilia. Known to play a role, in vitro, in the folding of actin and tubulin (541 aa)
CD180	0.156496	same	no	none	CD180 molecule; May cooperate with MD-1 and TLR4 to mediate the innate immune response to bacterial lipopolysaccharide (LPS) in B-cells. Leads to NF-kappa-B activation. Also involved in the life/death decision of B-cells (By similarity) (661 aa)
CD22	-0.0217611	same	no	none	CD22 molecule; Mediates B-cell B-cell interactions. May be involved in the localization of B-cells in lymphoid tissues. Binds sialylated glycoproteins; one of which is CD45. Preferentially binds to alpha-2,6-linked sialic acid. The sialic acid recognition site can be masked by cis interactions with sialic acids on the same cell surface. Upon ligand induced tyrosine phosphorylation in the immune r…
CD248	0.0298697	same	no	none	CD248 molecule, endosialin; May play a role in tumor angiogenesis (757 aa)
CD3EAP	0.0599048	same	no	none	CD3e molecule, epsilon associated protein; DNA-dependent RNA polymerase catalyzes the transcription of DNA into RNA using the four ribonucleoside triphosphates as substrates. Component of RNA polymerase I which synthesizes ribosomal RNA precursors. Isoform 1 is involved in UBTF-activated transcription, presumably at a step following PIC formation (510 aa)
CD58	-0.0759014	same	no	none	CD58 molecule; Ligand of the T-lymphocyte CD2 glycoprotein. This interaction is important in mediating thymocyte interactions with thymic epithelial cells, antigen-independent and -dependent interactions of T-lymphocytes with target cells and antigen- presenting cells and the T-lymphocyte rosetting with erythrocytes. In addition, the LFA-3/CD2 interaction may prime response by both the CD2+ and L…
CD70	-0.0753556	same	no	none	CD70 molecule; Cytokine that binds to CD27. Plays a role in T-cell activation. Induces the proliferation of costimulated T-cells and enhances the generation of cytolytic T-cells (193 aa)
CD96	0.110032	same	no	none	CD96 molecule; May be involved in adhesive interactions of activated T and NK cells during the late phase of the immune response. Promotes NK cell-target adhesion by interacting with PVR present on target cells. May function at a time after T and NK cells have penetrated the endothelium using integrins and selectins, when they are actively engaging diseased cells and moving within areas of inflam…
CDA	0.00844957	same	no	none	Cytidine deaminase; This enzyme scavenges exogenous and endogenous cytidine and 2’-deoxycytidine for UMP synthesis (146 aa)
CDH12	-0.167608	same	no	down	Cadherin 12, type 2 (N-cadherin 2); Cadherins are calcium-dependent cell adhesion proteins. They preferentially interact with themselves in a homophilic manner in connecting cells; cadherins may thus contribute to the sorting of heterogeneous cell types (794 aa)
CDH24	-0.0211219	same	no	none	Cadherin 24, type 2; Cadherins are calcium-dependent cell adhesion proteins. They preferentially interact with themselves in a homophilic manner in connecting cells; cadherins may thus contribute to the sorting of heterogeneous cell types. Cadherin-24 mediate strong cell-cell adhesion (819 aa)
CDK20	0.15617	same	no	none	Cyclin-dependent kinase 20; Required for high-level Shh responses in the developing neural tube. Together with TBC1D32, controls the structure of the primary cilium by coordinating assembly of the ciliary membrane and axoneme, allowing GLI2 to be properly activated in response to SHH signaling (By similarity). Involved in cell growth. Activates CDK2, a kinase involved in the control of the cell c…
CDK2AP1	0.0158569	same	no	none	Cyclin-dependent kinase 2 associated protein 1; Specific inhibitor of the cell-cycle kinase CDK2 (115 aa)
CDK2AP2	-0.0128826	same	no	up	Cyclin-dependent kinase 2 associated protein 2 (126 aa)
CDKN2A	-0.0206488	same	no	up	Cyclin-dependent kinase inhibitor 2A; Acts as a negative regulator of the proliferation of normal cells by interacting strongly with CDK4 and CDK6. This inhibits their ability to interact with cyclins D and to phosphorylate the retinoblastoma protein (167 aa)
CDRT4	0.0211604	same	no	none	CMT1A duplicated region transcript 4 (151 aa)
CEACAM16	0.000327176	same	no	none	Carcinoembryonic antigen-related cell adhesion molecule 16; Required for proper hearing, it may play a role in maintaining the integrity of the tectorial membrane (425 aa)
CELF5	-0.07985	same	no	none	CUGBP, Elav-like family member 5; RNA-binding protein implicated in the regulation of pre- mRNA alternative splicing. Mediates exon inclusion and/or exclusion in pre-mRNA that are subject to tissue-specific and developmentally regulated alternative splicing. Specifically activates exon 5 inclusion of cardiac isoforms of TNNT2 during heart remodeling at the juvenile to adult transition. Binds to m…
CELF6	0.0943316	same	yes	none	CUGBP, Elav-like family member 6; RNA-binding protein implicated in the regulation of pre- mRNA alternative splicing. Mediates exon inclusion and/or exclusion in pre-mRNA that are subject to tissue-specific and developmentally regulated alternative splicing. Specifically activates exon 5 inclusion of TNNT2 in a muscle-specific splicing enhancer (MSE)-dependent manner. Promotes also exon exclusion…
CELSR1	0.0239304	same	no	none	Cadherin, EGF LAG seven-pass G-type receptor 1 (flamingo homolog, Drosophila); Receptor that may have an important role in cell/cell signaling during nervous system formation (3014 aa)
CENPBD1	-0.0502679	same	no	none	CENPB DNA-binding domains containing 1 (187 aa)
CENPL	-0.00491291	same	no	none	Centromere protein L (390 aa)
CEP128	-0.0303927	same	no	none	Centrosomal protein 128kDa (1094 aa)
CEP162	0.0307771	KIAA1009	no	none	KIAA1009; Required to promote assembly of the transition zone in primary cilia. Acts by specifically recognizing and binding the axonemal microtubule. Localizes to the distal ends of centrioles before ciliogenesis and directly binds to axonemal microtubule, thereby promoting and restricting transition zone formation specifically at the cilia base. Required to mediate CEP290 association with micro…
CEP72	-0.0584256	same	no	down	Centrosomal protein 72kDa; Involved in the recruitment of key centrosomal proteins to the centrosome. Provides centrosomal microtubule-nucleation activity on the gamma-tubulin ring complexes (gamma-TuRCs) and has critical roles in forming a focused bipolar spindle, which is needed for proper tension generation between sister chromatids. Required for localization of KIZ, AKAP9 and gamma-tubulin ri…
CEP89	-0.135204	same	no	none	Centrosomal protein 89kDa; Required for ciliogenesis. Also plays a role in mitochondrial metabolism where it may modulate complex IV activity (783 aa)
CERS1	-0.0460428	same	no	none	Ceramide synthase 1; May be either a bona fide (dihydro)ceramide synthase or a modulator of its activity. When overexpressed in cells is involved in the production of sphingolipids containing mainly one fatty acid donor (N-linked stearoyl- (C18) ceramide) in a fumonisin B1-independent manner (By similarity) (350 aa)
CERS5	0.0374084	same	no	none	Ceramide synthase 5; Dihydroceramide synthase. Catalyzes the acylation of sphingosine to form dihydroceramide, with high selectivity toward palmitoyl-CoA as acyl donor compared to stearoyl-CoA. Inhibited by fumonisin B1 (By similarity) (392 aa)
CES2	0.110178	same	no	none	Carboxylesterase 2; Involved in the detoxification of xenobiotics and in the activation of ester and amide prodrugs. Shows high catalytic efficiency for hydrolysis of cocaine, 4-methylumbelliferyl acetate, heroin and 6-monoacetylmorphine (623 aa)
CETN2	-0.013729	same	no	none	Centrin, EF-hand protein, 2; Plays a fundamental role in microtubule organizing center structure and function. Required for centriole duplication and correct spindle formation. Has a role in regulating cytokinesis and genome stability via cooperation with CALM1 and CCP110 (172 aa)
CETN3	-0.0467652	same	no	none	Centrin, EF-hand protein, 3; Plays a fundamental role in microtubule-organizing center structure and function (167 aa)
CETP	-0.000492734	same	no	none	Cholesteryl ester transfer protein, plasma; Involved in the transfer of neutral lipids, including cholesteryl ester and triglyceride, among lipoprotein particles. Allows the net movement of cholesteryl ester from high density lipoproteins/HDL to triglyceride-rich very low density lipoproteins/VLDL, and the equimolar transport of triglyceride from VLDL to HDL (PubMed-3600759, PubMed-24293641). Reg…
CFI	0.15526	same	no	none	Complement factor I; Responsible for cleaving the alpha-chains of C4b and C3b in the presence of the cofactors C4-binding protein and factor H respectively (583 aa)
CFTR	0.0812377	same	no	none	Cystic fibrosis transmembrane conductance regulator (ATP-binding cassette sub-family C, member 7); Involved in the transport of chloride ions. May regulate bicarbonate secretion and salvage in epithelial cells by regulating the SLC4A7 transporter. Can inhibit the chloride channel activity of ANO1. Plays a role in the chloride and bicarbonate homeostasis during sperm epididymal maturation and capa…
CHCHD2	0.0812596	same	no	none	Coiled-coil-helix-coiled-coil-helix domain containing 2; Transcription factor. Binds to the oxygen responsive element of COX4I2 and activates its transcription under hypoxia conditions (4% oxygen), as well as normoxia conditions (20% oxygen) (PubMed-23303788) (151 aa)
CHD6	-0.0892487	same	no	none	Chromodomain helicase DNA binding protein 6; Probable chromatin-remodeling protein with a DNA- dependent ATPase activity. May play a role in transcription regulation, activating for instance, the transcription of specific genes in response to oxidative stress through interaction with NFE2L2 (2715 aa)
CHEK1	-0.125992	same	no	none	Checkpoint kinase 1; Serine/threonine-protein kinase which is required for checkpoint-mediated cell cycle arrest and activation of DNA repair in response to the presence of DNA damage or unreplicated DNA. May also negatively regulate cell cycle progression during unperturbed cell cycles. This regulation is achieved by a number of mechanisms that together help to preserve the integrity of the geno…
CHIC2	-0.0103699	same	no	none	Cysteine-rich hydrophobic domain 2 (165 aa)
CHML	0.260462	same	no	down	Choroideremia-like (Rab escort protein 2); Substrate-binding subunit (component A) of the Rab geranylgeranyltransferase (GGTase) complex. Binds unprenylated Rab proteins and presents the substrate peptide to the catalytic component B. The component A is thought to be regenerated by transferring its prenylated Rab back to the donor membrane. Less effective than CHM in supporting prenylation of Rab…
CHMP2A	0.02673	same	no	none	Charged multivesicular body protein 2A; Probable core component of the endosomal sorting required for transport complex III (ESCRT-III) which is involved in multivesicular bodies (MVBs) formation and sorting of endosomal cargo proteins into MVBs. MVBs contain intraluminal vesicles (ILVs) that are generated by invagination and scission from the limiting membrane of the endosome and mostly are deli…
CHPF	0.11479	same	no	none	Chondroitin polymerizing factor; Has both beta-1,3-glucuronic acid and beta-1,4-N- acetylgalactosamine transferase activity. Transfers glucuronic acid (GlcUA) from UDP-GlcUA and N-acetylgalactosamine (GalNAc) from UDP-GalNAc to the non-reducing end of the elongating chondroitin polymer. Isoform 2 may facilitate PARK2 transport into the mitochondria. In collaboration with PARK2, isoform 2 may enha…
CHPF2	0.0188936	same	no	none	Chondroitin polymerizing factor 2; Transfers glucuronic acid (GlcUA) from UDP-GlcUA to N- acetylgalactosamine residues on the non-reducing end of the elongating chondroitin polymer. Has no N- acetylgalactosaminyltransferase activity (772 aa)
CHRM2	-0.0222379	same	no	none	Cholinergic receptor, muscarinic 2; The muscarinic acetylcholine receptor mediates various cellular responses, including inhibition of adenylate cyclase, breakdown of phosphoinositides and modulation of potassium channels through the action of G proteins. Primary transducing effect is adenylate cyclase inhibition. Signaling promotes phospholipase C activity, leading to the release of inositol tri…
CHRM5	-0.154202	same	no	none	Cholinergic receptor, muscarinic 5; The muscarinic acetylcholine receptor mediates various cellular responses, including inhibition of adenylate cyclase, breakdown of phosphoinositides and modulation of potassium channels through the action of G proteins. Primary transducing effect is Pi turnover (532 aa)
CHRNB4	-0.243775	same	no	none	Cholinergic receptor, nicotinic, beta 4 (neuronal); After binding acetylcholine, the AChR responds by an extensive change in conformation that affects all subunits and leads to opening of an ion-conducting channel across the plasma membrane (498 aa)
CHTOP	-0.0722643	same	no	none	Chromatin target of PRMT1; Plays an important role in the ligand-dependent activation of estrogen receptor target genes (PubMed-19858291). May play a role in the silencing of fetal globin genes (PubMed-20688955). Recruits the 5FMC complex to ZNF148, leading to desumoylation of ZNF148 and subsequent transactivation of ZNF148 target genes (By similarity). Plays an important role in the tumorigenici…
CHUK	0.097668	same	no	none	Conserved helix-loop-helix ubiquitous kinase; Serine kinase that plays an essential role in the NF- kappa-B signaling pathway which is activated by multiple stimuli such as inflammatory cytokines, bacterial or viral products, DNA damages or other cellular stresses. Acts as part of the canonical IKK complex in the conventional pathway of NF-kappa-B activation and phosphorylates inhibitors of NF-ka…
CIPC	0.11006	KIAA1737	no	none	KIAA1737; Transcriptional repressor which acts as a negative- feedback regulator of CLOCK-ARNTL/BMAL1 transcriptional activity in the circadian-clock mechanism. Stimulates ARNTL/BMAL1-dependent phosphorylation of CLOCK (By similarity) (399 aa)
CLCN3	-0.0913537	same	no	none	Chloride channel, voltage-sensitive 3; Mediates the exchange of chloride ions against protons. Functions as antiporter and contributes to the acidification of the endosome and synaptic vesicle lumen, and may thereby affect vesicle trafficking and exocytosis. May play an important role in neuronal cell function through regulation of membrane excitability by protein kinase C. It could help neuronal…
CLDND1	0.0977518	same	no	none	Claudin domain containing 1 (276 aa)
CLEC12B	0.0990237	same	no	none	C-type lectin domain family 12, member B; Cell surface receptor that protects target cells against natural killer cell-mediated lysis. Modulates signaling cascades and mediates tyrosine phosphorylation of target MAP kinases (276 aa)
CLEC16A	-0.169767	same	no	down	C-type lectin domain family 16, member A; Regulator of mitophagy through the upstream regulation of the RNF41/NRDP1-PARK2 pathway. Mitophagy is a selective form of autophagy necessary for mitochondrial quality control. The RNF41/NRDP1-PARK2 pathway regulates autophagosome-lysosome fusion during late mitophagy. May protect RNF41/NRDP1 from proteosomal degradation, RNF41/NRDP1 which regulates prote…
CLEC1B	-0.00854861	same	no	none	C-type lectin domain family 1, member B (229 aa)
CLEC2A	-0.0287713	same	no	none	C-type lectin domain family 2, member A; Plays a role in modulating the extent of T-cell expansion. Enhances the expansion of TCR-stimulated T-cells by increasing their survival through enhanced expression of anti- apoptotic proteins. May modulate the capacity of T-cells to home to lymph nodes through SELL. Facilitates dedicated immune recognition of keratinocytes via interaction with its recepto…
CLK2	-0.0285356	same	no	none	CDC-like kinase 2; Dual specificity kinase acting on both serine/threonine and tyrosine-containing substrates. Phosphorylates serine- and arginine-rich (SR) proteins of the spliceosomal complex. May be a constituent of a network of regulatory mechanisms that enable SR proteins to control RNA splicing and can cause redistribution of SR proteins from speckles to a diffuse nucleoplasmic distribution…
CLSPN	-0.0482907	same	no	none	Claspin; Required for checkpoint mediated cell cycle arrest in response to inhibition of DNA replication or to DNA damage induced by both ionizing and UV irradiation. Adapter protein which binds to BRCA1 and the checkpoint kinase CHEK1 and facilitates the ATR- dependent phosphorylation of both proteins. Can also bind specifically to branched DNA structures and may associate with S- phase chromati…
CMTM3	-0.243672	same	no	up	CKLF-like MARVEL transmembrane domain containing 3 (182 aa)
CNDP2	-0.0235426	same	no	none	CNDP dipeptidase 2 (metallopeptidase M20 family); Hydrolyzes a variety of dipeptides including L-carnosine but has a strong preference for Cys-Gly (PubMed-19346245). Acts as a functional tumor suppressor in gastric cancer via activation of the mitogen-activated protein kinase (MAPK) pathway. An elevated level of CNDP2 activates the p38 and JNK MAPK pathways to induce cell apoptosis, and a lower l…
CNGA1	-0.0511908	same	no	none	Cyclic nucleotide gated channel alpha 1; Visual signal transduction is mediated by a G-protein coupled cascade using cGMP as second messenger. This protein can be activated by cyclic GMP which leads to an opening of the cation channel and thereby causing a depolarization of rod photoreceptors (759 aa)
CNOT2	-0.0610623	same	no	none	CCR4-NOT transcription complex, subunit 2; Component of the CCR4-NOT complex which is one of the major cellular mRNA deadenylases and is linked to various cellular processes including bulk mRNA degradation, miRNA-mediated repression, translational repression during translational initiation and general transcription regulation. Additional complex functions may be a consequence of its influence on …
CNTFR	-0.0253285	same	no	none	Ciliary neurotrophic factor receptor; Binds to CNTF. The alpha subunit provides the receptor specificity (372 aa)
COG1	-0.10934	same	no	none	Component of oligomeric golgi complex 1; Required for normal Golgi function (980 aa)
COL11A2	0.110036	same	no	none	Collagen, type XI, alpha 2 (1650 aa)
COL19A1	0.0960187	same	no	none	Collagen, type XIX, alpha 1; May act as a cross-bridge between fibrils and other extracellular matrix molecules. Involved in skeletal myogenesis in the developing esophagus. May play a role in organization of the pericellular matrix or the sphinteric smooth muscle (1142 aa)
COL4A2	-0.00722783	same	no	up	Collagen, type IV, alpha 2; Type IV collagen is the major structural component of glomerular basement membranes (GBM), forming a ’chicken-wire’ meshwork together with laminins, proteoglycans and entactin/nidogen (1712 aa)
COL5A2	0.0262948	same	no	none	Collagen, type V, alpha 2; Type V collagen is a member of group I collagen (fibrillar forming collagen). It is a minor connective tissue component of nearly ubiquitous distribution. Type V collagen binds to DNA, heparan sulfate, thrombospondin, heparin, and insulin. Type V collagen is a key determinant in the assembly of tissue- specific matrices (By similarity) (1499 aa)
COL5A3	0.110614	same	no	none	Collagen, type V, alpha 3; Type V collagen is a member of group I collagen (fibrillar forming collagen). It is a minor connective tissue component of nearly ubiquitous distribution. Type V collagen binds to DNA, heparan sulfate, thrombospondin, heparin, and insulin (1745 aa)
COL8A1	-0.107139	same	no	none	Collagen, type VIII, alpha 1; Macromolecular component of the subendothelium. Major component of the Descemet’s membrane (basement membrane) of corneal endothelial cells. Also component of the endothelia of blood vessels. Necessary for migration and proliferation of vascular smooth muscle cells and thus, has a potential role in the maintenance of vessel wall integrity and structure, in particular…
COMMD10	-0.0689049	same	no	none	COMM domain containing 10; May modulate activity of cullin-RING E3 ubiquitin ligase (CRL) complexes (PubMed-21778237). May down-regulate activation of NF-kappa-B (PubMed-15799966) (202 aa)
COPB1	0.0374172	same	no	none	Coatomer protein complex, subunit beta 1; The coatomer is a cytosolic protein complex that binds to dilysine motifs and reversibly associates with Golgi non- clathrin-coated vesicles, which further mediate biosynthetic protein transport from the ER, via the Golgi up to the trans Golgi network. Coatomer complex is required for budding from Golgi membranes, and is essential for the retrograde Golgi…
COPB2	0.0394638	same	no	none	Coatomer protein complex, subunit beta 2 (beta prime); The coatomer is a cytosolic protein complex that binds to dilysine motifs and reversibly associates with Golgi non- clathrin-coated vesicles, which further mediate biosynthetic protein transport from the ER, via the Golgi up to the trans Golgi network. Coatomer complex is required for budding from Golgi membranes, and is essential for the ret…
CORO1A	-0.0664555	same	no	none	Coronin, actin binding protein, 1A; May be a crucial component of the cytoskeleton of highly motile cells, functioning both in the invagination of large pieces of plasma membrane, as well as in forming protrusions of the plasma membrane involved in cell locomotion. In mycobacteria- infected cells, its retention on the phagosomal membrane prevents fusion between phagosomes and lysosomes (461 aa)
COX18	0.115247	same	no	none	Cytochrome c oxidase assembly homolog 18 (yeast); Required for the insertion of integral membrane proteins into the mitochondrial inner membrane. Essential for the activity and assembly of cytochrome c oxidase. Plays a central role in the translocation and export of the C-terminal part of the COX2 protein into the mitochondrial intermembrane space (333 aa)
CPA6	-0.0824339	same	no	none	Carboxypeptidase A6; May be involved in the proteolytic inactivation of enkephalins and neurotensin in some brain areas. May convert inactive angiotensin I into the biologically active angiotensin II (437 aa)
CPB1	0.0174421	same	no	none	Carboxypeptidase B1 (tissue) (417 aa)
CPD	-0.0127227	same	no	none	Carboxypeptidase D (1380 aa)
CPVL	-0.099509	same	no	none	Carboxypeptidase, vitellogenic-like; May be involved in the digestion of phagocytosed particles in the lysosome, participation in an inflammatory protease cascade, and trimming of peptides for antigen presentation (476 aa)
CPXM1	0.0671374	same	no	none	Carboxypeptidase X (M14 family), member 1; May be involved in cell-cell interactions. No carboxypeptidase activity was found yet (By similarity) (734 aa)
CRABP1	0.0526695	same	no	none	Cellular retinoic acid binding protein 1; Cytosolic CRABPs may regulate the access of retinoic acid to the nuclear retinoic acid receptors (137 aa)
CRABP2	-0.077705	same	no	none	Cellular retinoic acid binding protein 2; Transports retinoic acid to the nucleus. Regulates the access of retinoic acid to the nuclear retinoic acid receptors (138 aa)
CRLS1	-0.0097689	same	no	up	Cardiolipin synthase 1; Catalyzes the synthesis of cardiolipin (CL) (diphosphatidylglycerol) by specifically transferring a phosphatidyl group from CDP-diacylglycerol to phosphatidylglycerol (PG). CL is a key phospholipid in mitochondrial membranes and plays important roles in maintaining the functional integrity and dynamics of mitochondria under both optimal and stress conditions (301 aa)
CROT	0.0262759	same	no	none	Carnitine O-octanoyltransferase; Beta-oxidation of fatty acids. The highest activity concerns the C6 to C10 chain length substrate. Converts the end product of pristanic acid beta oxidation, 4,8-dimethylnonanoyl- CoA, to its corresponding carnitine ester (640 aa)
CRP	0.098869	same	no	none	C-reactive protein, pentraxin-related; Displays several functions associated with host defense- it promotes agglutination, bacterial capsular swelling, phagocytosis and complement fixation through its calcium-dependent binding to phosphorylcholine. Can interact with DNA and histones and may scavenge nuclear material released from damaged circulating cells (224 aa)
CRYGB	0.0442231	same	no	none	Crystallin, gamma B; Crystallins are the dominant structural components of the vertebrate eye lens (175 aa)
CRYGD	0.0549463	same	no	none	Crystallin, gamma D; Crystallins are the dominant structural components of the vertebrate eye lens (174 aa)
CRYL1	-0.121905	same	no	none	Crystallin, lambda 1 (319 aa)
CSF1R	0.0995493	same	no	none	Colony stimulating factor 1 receptor; Tyrosine-protein kinase that acts as cell-surface receptor for CSF1 and IL34 and plays an essential role in the regulation of survival, proliferation and differentiation of hematopoietic precursor cells, especially mononuclear phagocytes, such as macrophages and monocytes. Promotes the release of proinflammatory chemokines in response to IL34 and CSF1, and th…
CSNK1G1	-0.102548	same	no	none	Casein kinase 1, gamma 1; Serine/threonine-protein kinase. Casein kinases are operationally defined by their preferential utilization of acidic proteins such as caseins as substrates. It can phosphorylate a large number of proteins. Participates in Wnt signaling. Regulates fast synaptic transmission mediated by glutamate (By similarity). Phosphorylates CLSPN (422 aa)
CSNK2A1	0.0386681	same	no	up	Casein kinase 2, alpha 1 polypeptide; Catalytic subunit of a constitutively active serine/threonine-protein kinase complex that phosphorylates a large number of substrates containing acidic residues C-terminal to the phosphorylated serine or threonine. Regulates numerous cellular processes, such as cell cycle progression, apoptosis and transcription, as well as viral infection. May act as a regul…
CSPP1	0.131346	same	no	none	Centrosome and spindle pole associated protein 1; May play a role in cell-cycle-dependent microtubule organization (1221 aa)
CSTF2	-0.0537629	same	no	none	Cleavage stimulation factor, 3’ pre-RNA, subunit 2, 64kDa; One of the multiple factors required for polyadenylation and 3’-end cleavage of mammalian pre-mRNAs. This subunit is directly involved in the binding to pre-mRNAs (By similarity) (577 aa)
CTSO	0.0558796	same	no	none	Cathepsin O; Proteolytic enzyme possibly involved in normal cellular protein degradation and turnover (321 aa)
CUL4B	-0.025706	same	no	none	Cullin 4B; Core component of multiple cullin-RING-based E3 ubiquitin-protein ligase complexes which mediate the ubiquitination and subsequent proteasomal degradation of target proteins. The functional specificity of the E3 ubiquitin-protein ligase complex depends on the variable substrate recognition subunit. CUL4B may act within the complex as a scaffold protein, contributing to catalysis throug…
CUX1	-0.13708	same	yes	none	Cut-like homeobox 1; Probably has a broad role in mammalian development as a repressor of developmentally regulated gene expression. May act by preventing binding of positively-activing CCAAT factors to promoters. Component of nf-munr repressor; binds to the matrix attachment regions (MARs) (5’ and 3’) of the immunoglobulin heavy chain enhancer. Represses T-cell receptor (TCR) beta enhancer funct…
CWC27	-0.242726	same	no	none	CWC27 spliceosome-associated protein homolog (S. cerevisiae); PPIases accelerate the folding of proteins (472 aa)
CXCL8	-0.0142709	IL8	no	none	Interleukin 8; IL-8 is a chemotactic factor that attracts neutrophils, basophils, and T-cells, but not monocytes. It is also involved in neutrophil activation. It is released from several cell types in response to an inflammatory stimulus. IL-8(6-77) has a 5-10-fold higher activity on neutrophil activation, IL-8(5-77) has increased activity on neutrophil activation and IL-8(7-77) has a higher aff…
CXorf56	-0.017869	same	no	none	Chromosome X open reading frame 56 (222 aa)
CYB561D1	-0.0473946	same	no	none	Cytochrome b-561 domain containing 1 (251 aa)
CYB5R4	0.119039	same	no	none	Cytochrome b5 reductase 4; NADH-cytochrome b5 reductase involved in endoplasmic reticulum stress response pathway. Plays a critical role in protecting pancreatic beta-cells against oxidant stress, possibly by protecting the cell from excess buildup of reactive oxygen species (ROS). Reduces a variety of substrates in vitro, such as cytochrome c, feericyanide and methemoglobin (521 aa)
CYLC1	0.0324262	same	no	none	Cylicin, basic protein of sperm head cytoskeleton 1; Possible architectural role during spermatogenesis. May be involved in spermatid differentiation (651 aa)
CYP2U1	0.0543633	same	no	none	Cytochrome P450, family 2, subfamily U, polypeptide 1; Catalyzes the hydroxylation of arachidonic acid, docosahexaenoic acid and other long chain fatty acids. May modulate the arachidonic acid signaling pathway and play a role in other fatty acid signaling processes (544 aa)
CYP4F11	-0.203906	same	no	up	Cytochrome P450, family 4, subfamily F, polypeptide 11; Omega-hydroxylase that oxidizes a variety of structurally unrelated compounds, including fatty acids and xenobiotics. Plays a key role in vitamin K catabolism by mediating omega-hydroxylation of vitamin K1 (phylloquinone), and menaquinone-4 (MK-4), a form of vitamin K2. Hydroxylation of phylloquinone and MK-4 probably regulates blood coagula…
DAGLB	0.0954149	same	no	none	Diacylglycerol lipase, beta; Catalyzes the hydrolysis of diacylglycerol (DAG) to 2- arachidonoyl-glycerol (2-AG), the most abundant endocannabinoid in tissues. Required for axonal growth during development and for retrograde synaptic signaling at mature synapses (672 aa)
DARS	-0.0808763	same	no	none	aspartyl-tRNA synthetase; Catalyzes the specific attachment of an amino acid to its cognate tRNA in a 2 step reaction- the amino acid (AA) is first activated by ATP to form AA-AMP and then transferred to the acceptor end of the tRNA (501 aa)
DBNDD1	0.0374928	same	no	none	Dysbindin (dystrobrevin binding protein 1) domain containing 1 (178 aa)
DCAF12	-0.0815186	same	no	up	DDB1 and CUL4 associated factor 12; May function as a substrate receptor for CUL4-DDB1 E3 ubiquitin-protein ligase complex (453 aa)
DCAF13	-0.0180631	same	no	up	DDB1 and CUL4 associated factor 13; Possible role in ribosomal RNA processing (By similarity). May function as a substrate receptor for CUL4-DDB1 E3 ubiquitin-protein ligase complex (597 aa)
DCK	0.0185198	same	no	none	Deoxycytidine kinase; Required for the phosphorylation of the deoxyribonucleosides deoxycytidine (dC), deoxyguanosine (dG) and deoxyadenosine (dA). Has broad substrate specificity, and does not display selectivity based on the chirality of the substrate. It is also an essential enzyme for the phosphorylation of numerous nucleoside analogs widely employed as antiviral and chemotherapeutic agents (…
DCPS	0.430224	same	no	none	Decapping enzyme, scavenger; Decapping scavenger enzyme that catalyzes the cleavage of a residual cap structure following the degradation of mRNAs by the 3’->5’ exosome-mediated mRNA decay pathway. Hydrolyzes cap analog structures like 7-methylguanosine nucleoside triphosphate (m7GpppG) with up to 10 nucleotide substrates (small capped oligoribonucleotides) and specifically releases 5’-phosphoryl…
DCSTAMP	0.0391645	TM7SF4	no	none	Dendrocyte expressed seven transmembrane protein; Probable cell surface receptor that plays several roles in cellular fusion, cell differentiation, bone and immune homeostasis. Plays a role in TNFSF11-mediated osteoclastogenesis. Cooperates with OCSTAMP in modulating cell-cell fusion in both osteoclasts and foreign body giant cells (FBGCs). Participates in osteoclast bone resorption. Involved in …
DDB2	0.13536	same	no	none	Damage-specific DNA binding protein 2, 48kDa; Required for DNA repair. Binds to DDB1 to form the UV- damaged DNA-binding protein complex (the UV-DDB complex). The UV- DDB complex may recognize UV-induced DNA damage and recruit proteins of the nucleotide excision repair pathway (the NER pathway) to initiate DNA repair. The UV-DDB complex preferentially binds to cyclobutane pyrimidine dimers (CPD),…
DDX1	0.0273319	same	no	down	DEAD (Asp-Glu-Ala-Asp) box helicase 1; Acts as an ATP-dependent RNA helicase, able to unwind both RNA-RNA and RNA-DNA duplexes. Possesses 5’ single-stranded RNA overhang nuclease activity. Possesses ATPase activity on various RNA, but not DNA polynucleotides. May play a role in RNA clearance at DNA double-strand breaks (DSBs), thereby facilitating the template-guided repair of transcriptionally a…
DDX31	0.0232627	same	no	none	DEAD (Asp-Glu-Ala-Asp) box polypeptide 31; Probable ATP-dependent RNA helicase (By similarity). Plays a role in ribosome biogenesis and TP53/p53 regulation through its interaction with NPM1 (PubMed-23019224) (851 aa)
DDX53	-0.044706	same	yes	none	DEAD (Asp-Glu-Ala-Asp) box polypeptide 53 (631 aa)
DDX59	-0.00551922	same	no	none	DEAD (Asp-Glu-Ala-Asp) box polypeptide 59 (619 aa)
DDX6	-0.0519721	same	no	none	DEAD (Asp-Glu-Ala-Asp) box helicase 6; In the process of mRNA degradation, plays a role in mRNA decapping (PubMed-16364915). Blocks autophagy in nutrient-rich conditions by repressing the expression of ATG-related genes through degration of their transcripts (PubMed-26098573) (483 aa)
DEFB121	-0.0310964	same	no	none	Defensin, beta 121; Has antibacterial activity (76 aa)
DEFB125	-0.140309	same	no	none	Defensin, beta 125; Has antibacterial activity (156 aa)
DEFB134	0.0328168	same	no	none	Defensin, beta 134; Has antibacterial activity (66 aa)
DENND4A	-0.068531	same	no	none	DENN/MADD domain containing 4A; Probable guanine nucleotide exchange factor (GEF) which may activate RAB10. Promotes the exchange of GDP to GTP, converting inactive GDP-bound Rab proteins into their active GTP- bound form. According to PubMed-8056341, it may bind to ISRE-like element (interferon-stimulated response element) of MYC P2 promoter (1906 aa)
DENR	-0.0230117	same	yes	none	Density-regulated protein; May be involved in the translation of target mRNAs by scanning and recognition of the initiation codon. Involved in translation initiation; promotes recruitmnet of aminoacetyled initiator tRNA to P site of 40S ribosomes. Can promote release of deacylated tRNA and mRNA from recycled 40S subunits following ABCE1-mediated dissociation of post-termination ribosomal complexe…
DGAT2	-0.140347	same	no	down	Diacylglycerol O-acyltransferase 2; Essential acyltransferase that catalyzes the terminal and only committed step in triacylglycerol synthesis by using diacylglycerol and fatty acyl CoA as substrates. Required for synthesis and storage of intracellular triglycerides. Probably plays a central role in cytosolic lipid accumulation. In liver, is primarily responsible for incorporating endogenously sy…
DGKK	-0.0405777	same	yes	none	The protein encoded by this gene is an enzyme that phosphorylates diacylglycerol, converting it to phosphatidic acid. The encoded protein is a membrane protein and is inhibited by hydrogen peroxide. Variations in this gene have been associated with hypospadias.
DHX34	-0.0436216	same	no	up	DEAH (Asp-Glu-Ala-His) box polypeptide 34; Probable ATP-binding RNA helicase (1143 aa)
DHX35	0.05229	same	no	none	DEAH (Asp-Glu-Ala-His) box polypeptide 35; May be involved in pre-mRNA splicing (703 aa)
DKK2	-0.00521898	same	no	none	Dickkopf 2 homolog (Xenopus laevis); Antagonizes canonical Wnt signaling by inhibiting LRP5/6 interaction with Wnt and by forming a ternary complex with the transmembrane protein KREMEN that promotes internalization of LRP5/6. DKKs play an important role in vertebrate development, where they locally inhibit Wnt regulated processes such as antero- posterior axial patterning, limb development, somi…
DLG5	0.0037609	same	no	none	Discs, large homolog 5 (Drosophila); May play a role at the plasma membrane in the maintenance of the structure of epithelial cells and in the transmission of extracellular signals to the membrane and cytoskeleton (1919 aa)
DLL4	-0.00091853	same	no	none	Delta-like 4 (Drosophila); Involved in the Notch signaling pathway as Notch ligand (PubMed-11134954). Activates NOTCH1 and NOTCH4. Involved in angiogenesis; negatively regulates endothelial cell proliferation and migration and angiogenic sprouting (PubMed-20616313). Essential for retinal progenitor proliferation. Required for suppressing rod fates in late retinal progenitors as well as for proper…
DMBX1	-0.0826876	same	no	none	Diencephalon/mesencephalon homeobox 1; Functions as a transcriptional repressor. May repress OTX2-mediated transactivation by forming a heterodimer with OTX2 on the P3C (5’-TAATCCGATTA-3’) sequence. Required for brain development (By similarity) (377 aa)
DMD	-0.0939878	same	yes	none	Dystrophin; Anchors the extracellular matrix to the cytoskeleton via F-actin. Ligand for dystroglycan. Component of the dystrophin- associated glycoprotein complex which accumulates at the neuromuscular junction (NMJ) and at a variety of synapses in the peripheral and central nervous systems and has a structural function in stabilizing the sarcolemma. Also implicated in signaling events and synap…
DNAJA2	-0.023325	same	no	down	DnaJ (Hsp40) homolog, subfamily A, member 2; Co-chaperone of Hsc70 (412 aa)
DNHD1	-0.0177388	same	no	none	Dynein heavy chain domain 1 (4753 aa)
DNMT3L	-0.0371329	same	no	none	DNA (cytosine-5-)-methyltransferase 3-like; Catalytically inactive regulatory factor of DNA methyltransferases. It is essential for the function of DNMT3A and DNMT3B. Activates DNMT3A and DNMT3B by binding to their catalytic domain. Accelerates the binding of DNA and AdoMet to the methyltransferases and dissociates from the complex after DNA binding to the methyltransferases. Recognizes unmethyla…
DPEP2	0.0422177	same	no	none	Dipeptidase 2; Probable metalloprotease which hydrolyzes leukotriene D4 (LTD4) into leukotriene E4 (LTE4) (486 aa)
DPF3	-0.0429102	same	no	none	D4, zinc and double PHD fingers, family 3; Belongs to the neuron-specific chromatin remodeling complex (nBAF complex). During neural development a switch from a stem/progenitor to a post-mitotic chromatin remodeling mechanism occurs as neurons exit the cell cycle and become committed to their adult state. The transition from proliferating neural stem/progenitor cells to post-mitotic neurons requi…
DPM1	-0.140546	same	no	none	Dolichyl-phosphate mannosyltransferase polypeptide 1, catalytic subunit; Transfers mannose from GDP-mannose to dolichol monophosphate to form dolichol phosphate mannose (Dol-P-Man) which is the mannosyl donor in pathways leading to N-glycosylation, glycosyl phosphatidylinositol membrane anchoring, and O- mannosylation of proteins; catalytic subunit of the dolichol- phosphate mannose (DPM) synthas…
DPPA2	-0.0669349	same	no	none	Developmental pluripotency associated 2; Binds to target gene promoters, including NKX2-5 and SYCE1, but not GATA4, and may be involved in the maintenance of the active epigenetic status of these genes (298 aa)
DSCAM	-0.192648	same	yes	none	Down syndrome cell adhesion molecule; Cell adhesion molecule that plays a role in neuronal self-avoidance. Promotes repulsion between specific neuronal processes of either the same cell or the same subtype of cells. Mediates within retinal amacrine and ganglion cell subtypes both isoneuronal self-avoidance for creating an orderly dendritic arborization and heteroneuronal self-avoidance to maintai…
DSCR3	0.0163887	same	no	none	Down syndrome critical region gene 3 (297 aa)
DSCR4	0.0090208	same	no	none	Down syndrome critical region gene 4 (127 aa)
DSE	0.0227064	same	no	up	Dermatan sulfate epimerase; Converts D-glucuronic acid to L-iduronic acid (IdoUA) residues (958 aa)
DSG2	-0.0952382	same	no	none	Desmoglein 2; Component of intercellular desmosome junctions. Involved in the interaction of plaque proteins and intermediate filaments mediating cell-cell adhesion (1118 aa)
DUXA	-0.0528724	same	no	none	Double homeobox A; Putative transcription factor (204 aa)
DVL2	-0.115273	same	no	none	Dishevelled, dsh homolog 2 (Drosophila); Participates in Wnt signaling by binding to the cytoplasmic C-terminus of frizzled family members and transducing the Wnt signal to down-stream effectors. Promotes internalization and degradation of frizzled proteins upon Wnt signaling. Plays a role both in canonical and non-canonical Wnt signaling. Plays a role in the signal transduction pathways mediated…
DXO	0.00166393	DOM3Z	no	none	Dom-3 homolog Z (C. elegans); Ribonuclease that specifically degrades pre-mRNAs with a defective 5’ end cap and is part of a pre-mRNA capping quality control. Has decapping, pyrophosphohydrolase and 5’-3’ exonuclease activities. Has decapping activity toward incomplete 5’ end cap mRNAs such as unmethylated 5’ end-capped RNA to release GpppN and 5’ end monophosphate RNA. The 5’ end monophosphate R…
DYNC1H1	-0.399262	same	no	down	Dynein, cytoplasmic 1, heavy chain 1; Cytoplasmic dynein 1 acts as a motor for the intracellular retrograde motility of vesicles and organelles along microtubules. Dynein has ATPase activity; the force-producing power stroke is thought to occur on release of ADP (4646 aa)
DYNC2LI1	0.0140577	same	no	none	Dynein, cytoplasmic 2, light intermediate chain 1; May function as a motor for intraflagellar retrograde transport. Functions in cilia biogenesis (By similarity) (351 aa)
DYNLRB1	-0.0916952	same	no	none	Dynein, light chain, roadblock-type 1; Acts as one of several non-catalytic accessory components of the cytoplasmic dynein 1 complex that are thought to be involved in linking dynein to cargos and to adapter proteins that regulate dynein function. Cytoplasmic dynein 1 acts as a motor for the intracellular retrograde motility of vesicles and organelles along microtubules (96 aa)
DZIP1	0.000692758	same	no	none	DAZ interacting protein 1; May participate in spermatogenesis via its interaction with DAZ (PubMed-15081113). Has a role in primary cilium formation (PubMed-19852954) (867 aa)
E2F2	0.00580256	same	no	none	E2F transcription factor 2; Transcription activator that binds DNA cooperatively with DP proteins through the E2 recognition site, 5’-TTTC[CG]CGC- 3’ found in the promoter region of a number of genes whose products are involved in cell cycle regulation or in DNA replication. The DRTF1/E2F complex functions in the control of cell-cycle progression from g1 to s phase. E2F2 binds specifically to RB1…
E2F4	0.231316	same	no	none	E2F transcription factor 4, p107/p130-binding; Transcription activator that binds DNA cooperatively with DP proteins through the E2 recognition site, 5’-TTTC[CG]CGC- 3’ found in the promoter region of a number of genes whose products are involved in cell cycle regulation or in DNA replication. The DRTF1/E2F complex functions in the control of cell-cycle progression from G1 to S phase. E2F4 binds …
EDIL3	0.0823801	same	no	none	EGF-like repeats and discoidin I-like domains 3; Promotes adhesion of endothelial cells through interaction with the alpha-v/beta-3 integrin receptor. Inhibits formation of vascular-like structures. May be involved in regulation of vascular morphogenesis of remodeling in embryonic development (480 aa)
EFCAB7	0.0280135	same	no	none	EF-hand calcium binding domain 7 (629 aa)
EHHADH	-0.0161956	same	no	none	enoyl-CoA, hydratase/3-hydroxyacyl CoA dehydrogenase (723 aa)
EI24	0.10777	same	no	none	Etoposide induced 2.4 mRNA; Acts as a negative growth regulator via p53-mediated apoptosis pathway. Regulates formation of degradative autolysosomes during autophagy (By similarity) (339 aa)
EIF4B	0.111705	same	no	none	Eukaryotic translation initiation factor 4B; Required for the binding of mRNA to ribosomes. Functions in close association with EIF4-F and EIF4-A. Binds near the 5’- terminal cap of mRNA in presence of EIF-4F and ATP. Promotes the ATPase activity and the ATP-dependent RNA unwinding activity of both EIF4-A and EIF4-F (611 aa)
ELAC2	0.031367	same	no	none	elaC homolog 2 (E. coli); Zinc phosphodiesterase, which displays mitochondrial tRNA 3’-processing endonuclease activity. Involved in tRNA maturation, by removing a 3’-trailer from precursor tRNA (826 aa)
ELANE	0.0767396	same	no	none	Elastase, neutrophil expressed; Modifies the functions of natural killer cells, monocytes and granulocytes. Inhibits C5a-dependent neutrophil enzyme release and chemotaxis (267 aa)
ELK4	0.0863477	same	no	none	ELK4, ETS-domain protein (SRF accessory protein 1); Involved in both transcriptional activation and repression. Interaction with SIRT7 leads to recruitment and stabilization of SIRT7 at promoters, followed by deacetylation of histone H3 at ’Lys-18’ (H3K18Ac) and subsequent transcription repression. Forms a ternary complex with the serum response factor (SRF). Requires DNA-bound SRF for ternary co…
EMC7	0.0629812	C15orf24	no	none	ER membrane protein complex subunit 7 (242 aa);C15orf24; EMC7 (ER Membrane Protein Complex Subunit 7) is a Protein Coding gene. GO annotations related to this gene include carbohydrate binding.
ENPP3	0.0295434	same	no	none	Ectonucleotide pyrophosphatase/phosphodiesterase 3; Cleaves a variety of phosphodiester and phosphosulfate bonds including deoxynucleotides, nucleotide sugars, and NAD (875 aa)
EPHX1	-0.218343	same	no	up	Epoxide hydrolase 1, microsomal (xenobiotic); Biotransformation enzyme that catalyzes the hydrolysis of arene and aliphatic epoxides to less reactive and more water soluble dihydrodiols by the trans addition of water (455 aa)
ERCC8	0.0300169	same	no	none	Excision repair cross-complementing rodent repair deficiency, complementation group 8; Substrate-recognition component of the CSA complex, a DCX (DDB1-CUL4-X-box) E3 ubiquitin-protein ligase complex, involved in transcription-coupled nucleotide excision repair. The CSA complex (DCX(ERCC8) complex) promotes the ubiquitination and subsequent proteasomal degradation of ERCC6 in a UV-dependent manner…
ERLIN1	-0.0162081	same	no	none	ER lipid raft associated 1; Component of the ERLIN1/ERLIN2 complex which mediates the endoplasmic reticulum-associated degradation (ERAD) of inositol 1,4,5-trisphosphate receptors (IP3Rs). Involved in regulation of cellular cholesterol homeostasis by regulation the SREBP signaling pathway. Binds cholesterol and may promote ER retention of the SCAP-SREBF complex (PubMed-24217618) (348 aa)
ETNPPL	-0.118122	AGXT2L1	no	none	Catalyzes the pyridoxal-phosphate-dependent breakdown of phosphoethanolamine, converting it to ammonia, inorganic phosphate and acetaldehyde.
ETV7	-0.162832	same	no	none	Ets variant 7; Transcriptional repressor; binds to the DNA sequence 5’- CCGGAAGT-3’. Isoform A does not seem to have a repressor activity. Isoform C does not seem to have a repressor activity (341 aa)
EXOC3	-0.00610808	same	yes	none	Exocyst complex component 3; Component of the exocyst complex involved in the docking of exocytic vesicles with fusion sites on the plasma membrane (745 aa)
EXOSC3	0.0783931	same	no	none	Exosome component 3; Non-catalytic component of the RNA exosome complex which has 3’->5’ exoribonuclease activity and participates in a multitude of cellular RNA processing and degradation events. In the nucleus, the RNA exosome complex is involved in proper maturation of stable RNA species such as rRNA, snRNA and snoRNA, in the elimination of RNA processing by-products and non-coding ’pervasive’…
F7	-0.0518058	same	no	none	Coagulation factor VII (serum prothrombin conversion accelerator); Initiates the extrinsic pathway of blood coagulation. Serine protease that circulates in the blood in a zymogen form. Factor VII is converted to factor VIIa by factor Xa, factor XIIa, factor IXa, or thrombin by minor proteolysis. In the presence of tissue factor and calcium ions, factor VIIa then converts factor X to factor Xa by …
FADS2	-0.0710849	same	no	none	Fatty acid desaturase 2; Component of a lipid metabolic pathway that catalyzes biosynthesis of highly unsaturated fatty acids (HUFA) from precursor essential polyunsaturated fatty acids (PUFA) linoleic acid (LA) (18-2n-6) and alpha-linolenic acid (ALA) (18-3n-3). Catalyzes the first and rate limiting step in this pathway which is the desaturation of LA (18-2n-6) and ALA (18-3n-3) into gamma- lino…
FAF2	0.166123	same	no	none	Fas associated factor family member 2; Plays an important role in endoplasmic reticulum- associated degradation (ERAD) that mediates ubiquitin-dependent degradation of misfolded endoplasmic reticulum proteins (PubMed-18711132, PubMed-24215460). Involved in inhibition of lipid droplet degradation by binding to phospholipase PNPL2 and inhibiting its activity by promoting dissociation of PNPL2 from …
FAM102A	-0.0299822	same	no	none	Family with sequence similarity 102, member A; May play a role in estrogen action (384 aa)
FAM102B	0.0055568	same	no	none	Family with sequence similarity 102, member B (360 aa)
FAM104A	-0.0195585	same	no	none	Family with sequence similarity 104, member A (207 aa)
FAM110A	0.0472666	same	no	none	Family with sequence similarity 110, member A (295 aa)
FAM120B	-0.0102441	same	no	none	Family with sequence similarity 120B; Functions as a transactivator of PPARG and ESR1. Functions in adipogenesis through PPARG activation (By similarity) (910 aa)
FAM124A	0.106831	same	no	none	Family with sequence similarity 124A (582 aa)
FAM131B	0.13041	same	no	none	Family with sequence similarity 131, member B (360 aa)
FAM171A2	-0.0530367	same	no	none	Family with sequence similarity 171, member A2 (826 aa)
FAM188B	0.044156	same	no	none	Family with sequence similarity 188, member B (757 aa)
FAM207A	0.0373901	C21orf70	no	none	Family with sequence similarity 207, member A (230 aa)
FAM208B	0.017786	C10orf18	no	none	Family with sequence similarity 208, member B (2430 aa)
FAM213B	0.0537414	C1orf93	no	none	Family with sequence similarity 213, member B; Catalyzes the reduction of prostaglandin-ethanolamide H(2) (prostamide H(2)) to prostamide F(2alpha) with NADPH as proton donor. Also able to reduce prostaglandin H(2) to prostaglandin F(2alpha) (By similarity) (228 aa)
FAM229B	0.0171738	C6orf225	no	none	FAM229B (Family With Sequence Similarity 229 Member B) is a Protein Coding gene. C6orf225
FAM53C	-0.0592255	same	no	none	Family with sequence similarity 53, member C (392 aa)
FAM65C	0.0427119	same	no	none	Family with sequence similarity 65, member C (946 aa)
FAM71E1	0.0222695	same	no	none	Family with sequence similarity 71, member E1 (231 aa)
FAM84A	0.116188	same	no	down	Family with sequence similarity 84, member A (292 aa)
FAM98C	-0.120994	same	no	none	Family with sequence similarity 98, member C (349 aa)
FAN1	0.0584953	same	yes	none	FANCD2/FANCI-associated nuclease 1; Nuclease required for the repair of DNA interstrand cross-links (ICL) recruited at sites of DNA damage by monoubiquitinated FANCD2. Specifically involved in repair of ICL- induced DNA breaks by being required for efficient homologous recombination, probably in the resolution of homologous recombination intermediates (PubMed-20603015, PubMed-20603016, PubMed-206…
FANCB	0.0520195	same	no	none	Fanconi anemia, complementation group B; DNA repair protein required for FANCD2 ubiquitination (859 aa)
FANCI	-0.124726	same	no	none	Fanconi anemia, complementation group I; Plays an essential role in the repair of DNA double- strand breaks by homologous recombination and in the repair of interstrand DNA cross-links (ICLs) by promoting FANCD2 monoubiquitination by FANCL and participating in recruitment to DNA repair sites. Required for maintenance of chromosomal stability. Specifically binds branched DNA- binds both single- st…
FANCL	-0.0650556	same	no	none	Fanconi anemia, complementation group L; Ubiquitin ligase protein that mediates monoubiquitination of FANCD2, a key step in the DNA damage pathway. Also mediates monoubiquitination of FANCI. May stimulate the ubiquitin release from UBE2W. May be required for proper primordial germ cell proliferation in the embryonic stage, whereas it is probably not needed for spermatogonial proliferation after b…
FASTKD3	-0.00550384	same	no	none	FAST kinase domains 3; Required for normal mitochondrial respiration (662 aa)
FBXL18	-0.102171	same	no	none	F-box and leucine-rich repeat protein 18; Substrate-recognition component of the SCF (SKP1-CUL1-F- box protein)-type E3 ubiquitin ligase complex (718 aa)
FBXL20	0.0463877	same	no	none	F-box and leucine-rich repeat protein 20; Substrate-recognition component of the SCF (SKP1-CUL1-F- box protein)-type E3 ubiquitin ligase complex. Role in neural transmission (By similarity) (436 aa)
FBXO40	0.00969762	same	yes	none	F-box protein 40; Probable substrate-recognition component of the SCF (SKP1-CUL1-F-box protein)-type E3 ubiquitin ligase complex that may function in myogenesis (709 aa)
FCF1	-0.270876	same	no	none	FCF1 small subunit (SSU) processome component homolog (S. cerevisiae); Essential protein involved in pre-rRNA processing and 40S ribosomal subunit assembly (198 aa)
FCN3	-0.0792257	same	no	none	Ficolin (collagen/fibrinogen domain containing) 3 (Hakata antigen); May function in innate immunity through activation of the lectin complement pathway. Calcium-dependent and GlcNAc- binding lectin. Has affinity with GalNAc, GlcNAc, D-fucose, as mono/oligosaccharide and lipopolysaccharides from S.typhimurium and S.minnesota (299 aa)
FES	0.0243577	same	no	none	Feline sarcoma oncogene; Tyrosine-protein kinase that acts downstream of cell surface receptors and plays a role in the regulation of the actin cytoskeleton, microtubule assembly, cell attachment and cell spreading. Plays a role in FCER1 (high affinity immunoglobulin epsilon receptor)-mediated signaling in mast cells. Acts down- stream of the activated FCER1 receptor and the mast/stem cell growth…
FGF1	0.136753	same	no	none	Fibroblast growth factor 1 (acidic); Plays an important role in the regulation of cell survival, cell division, angiogenesis, cell differentiation and cell migration. Functions as potent mitogen in vitro (155 aa)
FGF23	0.0638758	same	no	none	Fibroblast growth factor 23; Regulator of phosphate homeostasis. Inhibits renal tubular phosphate transport by reducing SLC34A1 levels. Upregulates EGR1 expression in the presence of KL (By similarity). Acts directly on the parathyroid to decrease PTH secretion (By similarity). Regulator of vitamin-D metabolism. Negatively regulates osteoblast differentiation and matrix mineralization (251 aa)
FGF8	-0.106709	same	no	none	Fibroblast growth factor 8 (androgen-induced); Plays an important role in the regulation of embryonic development, cell proliferation, cell differentiation and cell migration. Required for normal brain, eye, ear and limb development during embryogenesis. Required for normal development of the gonadotropin-releasing hormone (GnRH) neuronal system (PubMed-16384934, PubMed-16597617, PubMed-8663044).…
FICD	0.00625572	same	no	none	FIC domain containing; Adenylyltransferase that mediates the addition of adenosine 5’-monophosphate (AMP) to specific residues of target proteins. Able to inactivate Rho GTPases in vitro by adding AMP to RhoA, Rac and Cdc42. It is however unclear whether it inactivates GTPases in vivo and physiological substrates probably remain to be identified (458 aa)
FIGNL1	0.130679	same	no	none	Fidgetin-like 1; Involved in DNA double-strand break (DBS) repair via homologous recombination (HR). Recruited at DSB sites independently of BRCA2, RAD51 and RAD51 paralogs in a H2AX- dependent manner. May regulate osteoblast proliferation and differentiation (674 aa)
FITM1	-0.0206569	same	no	none	Fat storage-inducing transmembrane protein 1; Plays an important role in lipid droplet accumulation (292 aa)
FITM2	-0.128454	same	no	down	Fat storage-inducing transmembrane protein 2; Plays an important role in lipid droplet accumulation. Plays a role in the regulation of cell morphology and cytoskeletal organization (262 aa)
FKBP4	0.0144798	same	no	none	FK506 binding protein 4, 59kDa; Immunophilin protein with PPIase and co-chaperone activities. Component of steroid receptors heterocomplexes through interaction with heat-shock protein 90 (HSP90). May play a role in the intracellular trafficking of heterooligomeric forms of steroid hormone receptors between cytoplasm and nuclear compartments. The isomerase activity controls neuronal growth cones …
FKTN	-0.181998	same	no	none	Fukutin; Glycosyltransferase involved in the biosynthesis of the phosphorylated O-mannosyl trisaccharide (N-acetylgalactosamine- beta-3-N-acetylglucosamine-beta-4-(phosphate-6-)mannose), a carbohydrate structure present in alpha-dystroglycan (DAG1), which is required for binding laminin G-like domain-containing extracellular proteins with high affinity. May interact with and reinforce a large com…
FLRT1	-0.00979994	same	no	none	Fibronectin leucine rich transmembrane protein 1; Plays a role in fibroblast growth factor-mediated signaling cascades that lead to the activation of MAP kinases. Promotes neurite outgrowth via FGFR1-mediated activation of downstream MAP kinases. Promotes an increase both in neurite number and in neurite length. May play a role in cell-cell adhesion and cell guidance via its interaction with ADGR…
FLT1	0.0987305	same	yes	none	Fms-related tyrosine kinase 1 (vascular endothelial growth factor/vascular permeability factor receptor); Tyrosine-protein kinase that acts as a cell-surface receptor for VEGFA, VEGFB and PGF, and plays an essential role in the development of embryonic vasculature, the regulation of angiogenesis, cell survival, cell migration, macrophage function, chemotaxis, and cancer cell invasion. May play an…
FMR1	0.0278682	same	yes	none	Fragile X mental retardation 1; Translation repressor. Component of the CYFIP1-EIF4E- FMR1 complex which binds to the mRNA cap and mediates translational repression. In the CYFIP1-EIF4E-FMR1 complex this subunit mediates translation repression (By similarity). RNA- binding protein that plays a role in intracellular RNA transport and in the regulation of translation of target mRNAs. Associated wit…
FNTA	0.00240251	same	no	none	Farnesyltransferase, CAAX box, alpha; Essential subunit of both the farnesyltransferase and the geranylgeranyltransferase complex. Contributes to the transfer of a farnesyl or geranylgeranyl moiety from farnesyl or geranylgeranyl diphosphate to a cysteine at the fourth position from the C-terminus of several proteins having the C-terminal sequence Cys-aliphatic-aliphatic-X. May positively regulat…
FOXF2	-0.101315	same	no	none	Forkhead box F2; Probable transcription activator for a number of lung- specific genes (444 aa)
FOXG1	-0.114099	same	yes	none	Forkhead box G1; Transcription repression factor which plays an important role in the establishment of the regional subdivision of the developing brain and in the development of the telencephalon (489 aa)
FOXJ1	0.0388437	same	no	none	Forkhead box J1; Transcription factor required for motile ciliogenesis (421 aa)
FOXO1	-0.20694	same	no	none	Forkhead box O1; Transcription factor that is the main target of insulin signaling and regulates metabolic homeostasis in response to oxidative stress. Binds to the insulin response element (IRE) with consensus sequence 5’-TT[G/A]TTTTG-3’ and the related Daf-16 family binding element (DBE) with consensus sequence 5’- TT[G/A]TTTAC-3’. Activity suppressed by insulin. Main regulator of redox balance…
FREM2	-0.0890831	same	no	none	FRAS1 related extracellular matrix protein 2; Extracellular matrix protein required for maintenance of the integrity of the skin epithelium and for maintenance of renal epithelia. May be required for epidermal adhesion (3169 aa)
FRRS1L	0.00900085	C9orf4	no	none	Ferric-chelate reductase 1-like (344 aa)
FST	0.0454937	same	no	none	Follistatin; Binds directly to activin and functions as an activin antagonist. Specific inhibitor of the biosynthesis and secretion of pituitary follicle stimulating hormone (FSH) (344 aa)
FSTL3	0.00854648	same	no	none	Follistatin-like 3 (secreted glycoprotein); Isoform 1 or the secreted form is a binding and antagonizing protein for members of the TGF-beta family, such us activin, BMP2 and MSTN. Inhibits activin A-, activin B-, BMP2- and MSDT-induced cellular signaling; more effective on activin A than on activin B. Involved in bone formation; inhibits osteoclast differentiationc. Involved in hematopoiesis; in…
FUBP3	0.0511919	same	no	none	Far upstream element (FUSE) binding protein 3; May interact with single-stranded DNA from the far- upstream element (FUSE). May activate gene expression (572 aa)
FUK	-0.0433434	same	no	none	Fucokinase; Takes part in the salvage pathway for reutilization of fucose from the degradation of oligosaccharides (1084 aa)
FZD6	0.13515	same	no	none	Frizzled family receptor 6; Receptor for Wnt proteins. Most of frizzled receptors are coupled to the beta-catenin canonical signaling pathway, which leads to the activation of disheveled proteins, inhibition of GSK- 3 kinase, nuclear accumulation of beta-catenin and activation of Wnt target genes. A second signaling pathway involving PKC and calcium fluxes has been seen for some family members, b…
G3BP2	0.0915189	same	no	down	GTPase activating protein (SH3 domain) binding protein 2; Probable scaffold protein that may be involved in mRNA transport (482 aa)
GABRB2	-0.0927248	same	no	down	Gamma-aminobutyric acid (GABA) A receptor, beta 2; Component of the heteropentameric receptor for GABA, the major inhibitory neurotransmitter in the vertebrate brain. Functions also as histamine receptor and mediates cellular responses to histamine. Functions as receptor for diazepines and various anesthetics, such as pentobarbital; these are bound at a separate allosteric effector binding site. …
GABRD	0.140161	same	no	down	Gamma-aminobutyric acid (GABA) A receptor, delta; GABA, the major inhibitory neurotransmitter in the vertebrate brain, mediates neuronal inhibition by binding to the GABA/benzodiazepine receptor and opening an integral chloride channel (452 aa)
GABRE	0.119373	same	no	none	Gamma-aminobutyric acid (GABA) A receptor, epsilon; GABA, the major inhibitory neurotransmitter in the vertebrate brain, mediates neuronal inhibition by binding to the GABA/benzodiazepine receptor and opening an integral chloride channel (506 aa)
GALC	0.0967554	same	no	none	Galactosylceramidase; Hydrolyzes the galactose ester bonds of galactosylceramide, galactosylsphingosine, lactosylceramide, and monogalactosyldiglyceride. Enzyme with very low activity responsible for the lysosomal catabolism of galactosylceramide, a major lipid in myelin, kidney and epithelial cells of small intestine and colon (685 aa)
GALT	0.102407	same	no	none	Galactose-1-phosphate uridylyltransferase (379 aa)
GAP43	-0.0469506	same	yes	none	Growth associated protein 43; This protein is associated with nerve growth. It is a major component of the motile "growth cones" that form the tips of elongating axons. Plays a role in axonal and dendritic filopodia induction (274 aa)
GATA5	-0.00712414	same	no	none	GATA binding protein 5; Transcription factor required during cardiovascular development (PubMed-23289003). Plays an important role in the transcriptional program(s) that underlies smooth muscle cell diversity (By similarity). Binds to the functionally important CEF-1 nuclear protein binding site in the cardiac-specific slow/cardiac troponin C transcriptional enhancer (PubMed-25543888) (397 aa)
GBA2	0.222844	same	no	none	Glucosidase, beta (bile acid) 2; Non-lysosomal glucosylceramidase that catalyzes the conversion of glucosylceramide (GlcCer) to free glucose and ceramide. Involved in sphingomyelin generation and prevention of glycolipid accumulation. May also catalyze the hydrolysis of bile acid 3-O-glucosides, however, the relevance of such activity is unclear in vivo. Plays a role in central nevous system deve…
GDF1	-0.00746762	same	no	none	Growth differentiation factor 1; May mediate cell differentiation events during embryonic development (372 aa)
GDPD4	0.01665	same	no	none	Glycerophosphodiester phosphodiesterase domain containing 4 (520 aa)
GGNBP2	0.0575362	same	no	none	Gametogenetin binding protein 2; May be involved in spermatogenesis (697 aa)
GIGYF1	0.00299635	same	yes	none	GRB10 interacting GYF protein 1; May act cooperatively with GRB10 to regulate tyrosine kinase receptor signaling. May increase IGF1 receptor phosphorylation under IGF1 stimulation as well as phosphorylation of IRS1 and SHC1 (By similarity) (1035 aa)
GINM1	-0.107555	C6orf72	no	up	Glycoprotein integral membrane 1 (330 aa)
GIPC1	-0.0139881	same	no	none	GIPC PDZ domain containing family, member 1; May be involved in G protein-linked signaling (333 aa)
GJA8	-0.109525	same	no	none	Gap junction protein, alpha 8, 50kDa; One gap junction consists of a cluster of closely packed pairs of transmembrane channels, the connexons, through which materials of low MW diffuse from one cell to a neighboring cell (433 aa)
GKN1	0.0861737	same	no	none	Gastrokine 1; Has mitogenic activity and may be involved in maintaining the integrity of the gastric mucosal epithelium (199 aa)
GLB1L	0.0219567	same	no	none	Galactosidase, beta 1-like; Probable glycosyl hydrolase (654 aa)
GLRA1	0.141645	same	no	none	Glycine receptor, alpha 1; Glycine receptors are ligand-gated chloride channels (PubMed-23994010, PubMed-25730860). Channel opening is triggered by extracellular glycine (PubMed-2155780, PubMed-7920629, PubMed-14551753, PubMed-16144831, PubMed-22715885, PubMed-22973015, PubMed-25973519, PubMed-9009272). Channel opening is also triggered by taurine and beta-alanine (PubMed-16144831, PubMed-9009272…
GMPPB	0.379874	same	no	none	GDP-mannose pyrophosphorylase B (387 aa)
GNAT2	0.162747	same	no	none	Guanine nucleotide binding protein (G protein), alpha transducing activity polypeptide 2; Guanine nucleotide-binding proteins (G proteins) are involved as modulators or transducers in various transmembrane signaling systems. Transducin is an amplifier and one of the transducers of a visual impulse that performs the coupling between rhodopsin and cGMP-phosphodiesterase (354 aa)
GNG12	0.0468688	same	no	none	Guanine nucleotide binding protein (G protein), gamma 12; Guanine nucleotide-binding proteins (G proteins) are involved as a modulator or transducer in various transmembrane signaling systems. The beta and gamma chains are required for the GTPase activity, for replacement of GDP by GTP, and for G protein- effector interaction (72 aa)
GNGT2	0.0155436	same	no	none	Guanine nucleotide binding protein (G protein), gamma transducing activity polypeptide 2; Guanine nucleotide-binding proteins (G proteins) are involved as a modulator or transducer in various transmembrane signaling systems. The beta and gamma chains are required for the GTPase activity, for replacement of GDP by GTP, and for G protein- effector interaction (69 aa)
GOSR2	-0.10807	same	no	none	Golgi SNAP receptor complex member 2; Involved in transport of proteins from the cis/medial- Golgi to the trans-Golgi network (213 aa)
GPALPP1	0.0402561	KIAA1704	no	none	Lipopolysaccharide-Specific Response Protein 7; KIAA1704
GPAT2	-0.349666	same	no	none	Glycerol-3-phosphate acyltransferase 2, mitochondrial; Esterifies acyl-group from acyl-ACP to the sn-1 position of glycerol-3-phosphate, an essential step in glycerolipid biosynthesis (795 aa)
GPATCH3	0.179105	same	no	none	G patch domain containing 3 (525 aa)
GPIHBP1	0.129786	same	no	none	Glycosylphosphatidylinositol anchored high density lipoprotein binding protein 1; Plays a key role in the lipolytic processing of chylomicrons. Required for the transport of lipoprotein lipase LPL into the capillary lumen (By similarity) (184 aa)
GPNMB	0.0231965	same	no	none	Glycoprotein (transmembrane) nmb; Could be a melanogenic enzyme (572 aa)
GPR137B	-0.0175159	same	no	up	G protein-coupled receptor 137B (399 aa)
GPR141	-0.0339453	same	no	none	G protein-coupled receptor 141; Orphan receptor (305 aa)
GPR18	-0.0208609	same	no	none	G protein-coupled receptor 18; Receptor for N-arachidonyl glycine. The activity of this receptor is mediated by G proteins which inhibit adenylyl cyclase. May contribute to regulation of the immune system (331 aa)
GPR6	0.0714275	same	no	none	G protein-coupled receptor 6; Orphan receptor with constitutive G(s) signaling activity that activate cyclic AMP. Promotes neurite outgrowth and blocks myelin inhibition in neurons (By similarity) (362 aa)
GPR85	-0.0049586	same	yes	none	G protein-coupled receptor 85; Orphan receptor (370 aa)
GPRC5B	-0.151369	same	no	none	G protein-coupled receptor, family C, group 5, member B; Unknown. This retinoic acid-inducible G-protein coupled receptor provide evidence for a possible interaction between retinoid and G-protein signaling pathways (403 aa)
GRIA2	0.0244361	same	no	none	Glutamate receptor, ionotropic, AMPA 2; Receptor for glutamate that functions as ligand-gated ion channel in the central nervous system and plays an important role in excitatory synaptic transmission. L-glutamate acts as an excitatory neurotransmitter at many synapses in the central nervous system. Binding of the excitatory neurotransmitter L- glutamate induces a conformation change, leading to t…
GRIK2	-0.0354041	same	yes	none	Glutamate receptor, ionotropic, kainate 2; Ionotropic glutamate receptor. L-glutamate acts as an excitatory neurotransmitter at many synapses in the central nervous system. Binding of the excitatory neurotransmitter L- glutamate induces a conformation change, leading to the opening of the cation channel, and thereby converts the chemical signal to an electrical impulse. The receptor then desensit…
GRK1	-0.0623192	same	no	none	G protein-coupled receptor kinase 1; Retina-specific kinase involved in the signal turnoff via phosphorylation of rhodopsin (RHO), the G protein- coupled receptor that initiates the phototransduction cascade. This rapid desensitization is essential for scotopic vision and permits rapid adaptation to changes in illumination (563 aa)
GRM8	-0.137806	same	yes	down	Glutamate receptor, metabotropic 8; G-protein coupled receptor for glutamate. Ligand binding causes a conformation change that triggers signaling via guanine nucleotide-binding proteins (G proteins) and modulates the activity of down-stream effectors, such as adenylate cyclase. Signaling inhibits adenylate cyclase activity (908 aa)
GRSF1	-0.0746988	same	no	down	G-rich RNA sequence binding factor 1; Regulator of post-transcriptional mitochondrial gene expression, required for assembly of the mitochondrial ribosome and for recruitment of mRNA and lncRNA. Binds RNAs containing the 14 base G-rich element. Preferentially binds RNAs transcribed from three contiguous genes on the light strand of mtDNA, the ND6 mRNA, and the long non-coding RNAs for MT-CYB and …
GSDMD	0.144988	same	no	up	Gasdermin D; Component of inflammasomes responsible for the execution of pyroptosis and the release of mature IL1B. In response to canonical, as well as non-canonical(such as cytosolic LPS) inflammasome activators, undergoes cleavage by inflammatory caspases CASP1 and CASP4, respectively. The released N-terminal moiety promotes pyroptosis and release of mature IL1B (484 aa)
GTDC1	0.0309564	same	no	none	Glycosyltransferase-like domain containing 1 (458 aa)
GTF2E1	0.0583607	same	no	none	General transcription factor IIE, polypeptide 1, alpha 56kDa; Recruits TFIIH to the initiation complex and stimulates the RNA polymerase II C-terminal domain kinase and DNA-dependent ATPase activities of TFIIH. Both TFIIH and TFIIE are required for promoter clearance by RNA polymerase (439 aa)
GTF2F2	-0.0573217	same	no	none	General transcription factor IIF, polypeptide 2, 30kDa; TFIIF is a general transcription initiation factor that binds to RNA polymerase II and helps to recruit it to the initiation complex in collaboration with TFIIB. It promotes transcription elongation. This subunit shows ATP-dependent DNA- helicase activity (249 aa)
GTF2H5	-0.0318568	same	no	none	General transcription factor IIH, polypeptide 5; Component of the TFIIH basal transcription factor involved in nucleotide excision repair (NER) of DNA and, when complexed to CAK, in RNA transcription by RNA polymerase II. Necessary for the stability of the TFIIH complex and for the presence of normal levels of TFIIH in the cell (71 aa)
H2AFV	-0.00136208	same	no	none	H2A histone family, member V; Variant histone H2A which replaces conventional H2A in a subset of nucleosomes. Nucleosomes wrap and compact DNA into chromatin, limiting DNA accessibility to the cellular machineries which require DNA as a template. Histones thereby play a central role in transcription regulation, DNA repair, DNA replication and chromosomal stability. DNA accessibility is regulated …
H2BFM	0.00537045	same	no	none	H2B histone family, member M; Core component of nucleosome. Nucleosomes wrap and compact DNA into chromatin, limiting DNA accessibility to the cellular machineries which require DNA as a template. Histones thereby play a central role in transcription regulation, DNA repair, DNA replication and chromosomal stability. DNA accessibility is regulated via a complex set of post-translational modificati…
HADHB	0.0901795	same	no	up	hydroxyacyl-CoA dehydrogenase/3-ketoacyl-CoA thiolase/enoyl-CoA hydratase (trifunctional protein), beta subunit (474 aa)
HAGH	0.00566706	same	no	down	Hydroxyacylglutathione hydrolase; Thiolesterase that catalyzes the hydrolysis of S-D- lactoyl-glutathione to form glutathione and D-lactic acid (308 aa)
HAPLN2	0.119705	same	no	none	Hyaluronan and proteoglycan link protein 2; Mediates a firm binding of versican V2 to hyaluronic acid. May play a pivotal role in the formation of the hyaluronan- associated matrix in the central nervous system (CNS) which facilitates neuronal conduction and general structural stabilization. Binds to hyaluronic acid (By similarity) (340 aa)
HDAC2	0.0553973	same	no	none	Histone deacetylase 2; Responsible for the deacetylation of lysine residues on the N-terminal part of the core histones (H2A, H2B, H3 and H4). Histone deacetylation gives a tag for epigenetic repression and plays an important role in transcriptional regulation, cell cycle progression and developmental events. Histone deacetylases act via the formation of large multiprotein complexes. Forms transc…
HDDC2	0.0231565	same	no	none	HD domain containing 2 (204 aa)
HEATR3	-0.0158306	same	no	none	HEAT repeat containing 3 (680 aa)
HEATR4	0.00716414	same	no	none	HEAT repeat containing 4 (1026 aa)
HECTD2	-0.0435342	same	no	none	HECT domain containing E3 ubiquitin protein ligase 2; Probable E3 ubiquitin-protein ligase which accepts ubiquitin from an E2 ubiquitin-conjugating enzyme in the form of a thioester and then directly transfers the ubiquitin to targeted substrates (776 aa)
HEPN1	0.280108	same	no	none	Hepatocellular carcinoma, down-regulated 1 (88 aa)
HERC1	-0.00151208	same	no	down	HECT and RLD domain containing E3 ubiquitin protein ligase family member 1; Involved in membrane trafficking via some guanine nucleotide exchange factor (GEF) activity and its ability to bind clathrin. Acts as a GEF for Arf and Rab, by exchanging bound GDP for free GTP. Binds phosphatidylinositol 4,5-bisphosphate, which is required for GEF activity. May also act as a E3 ubiquitin- protein ligase …
HERC3	0.100472	same	no	none	HECT and RLD domain containing E3 ubiquitin protein ligase 3; E3 ubiquitin-protein ligase which accepts ubiquitin from an E2 ubiquitin-conjugating enzyme in the form of a thioester and then directly transfers the ubiquitin to targeted substrates (1050 aa)
HES1	0.0485175	same	no	none	Hairy and enhancer of split 1, (Drosophila); Transcriptional repressor of genes that require a bHLH protein for their transcription. May act as a negative regulator of myogenesis by inhibiting the functions of MYOD1 and ASH1. Binds DNA on N-box motifs- 5’-CACNAG-3’ with high affinity and on E-box motifs- 5’-CANNTG-3’ with low affinity (By similarity). May play a role in a functional FA core compl…
HES4	0.0284949	same	no	none	Hairy and enhancer of split 4 (Drosophila) (247 aa)
HESX1	-0.178198	same	no	none	HESX homeobox 1; Required for the normal development of the forebrain, eyes and other anterior structures such as the olfactory placodes and pituitary gland. Possible transcriptional repressor. Binds to the palindromic PIII sequence, 5’-AGCTTGAGTCTAATTGAATTAACTGTAC-3’. HESX1 and PROP1 bind as heterodimers on this palindromic site, and, in vitro, HESX1 can antagonize PROP1 activation (By similarit…
HEXDC	0.247647	same	no	none	Hexosaminidase (glycosyl hydrolase family 20, catalytic domain) containing; Has hexosaminidase activity (585 aa)
HEYL	-0.0678718	same	no	none	Hairy/enhancer-of-split related with YRPW motif-like; Downstream effector of Notch signaling which may be required for cardiovascular development (By similarity). Transcriptional repressor which binds preferentially to the canonical E box sequence 5’-CACGTG-3’ (By similarity). Represses transcription by the cardiac transcriptional activators GATA4 and GATA6 (328 aa)
HIBADH	-0.13377	same	no	up	3-hydroxyisobutyrate dehydrogenase (336 aa)
HIF1A	0.00325617	same	no	none	Hypoxia inducible factor 1, alpha subunit (basic helix-loop-helix transcription factor); Functions as a master transcriptional regulator of the adaptive response to hypoxia. Under hypoxic conditions, activates the transcription of over 40 genes, including erythropoietin, glucose transporters, glycolytic enzymes, vascular endothelial growth factor, HILPDA, and other genes whose protein products in…
HIST1H2AA	-0.0977188	same	no	none	Histone cluster 1, H2aa; Core component of nucleosome. Nucleosomes wrap and compact DNA into chromatin, limiting DNA accessibility to the cellular machineries which require DNA as a template. Histones thereby play a central role in transcription regulation, DNA repair, DNA replication and chromosomal stability. DNA accessibility is regulated via a complex set of post-translational modifications o…
HIST1H2BB	-0.00077185	same	no	none	Histone cluster 1, H2bb; Core component of nucleosome. Nucleosomes wrap and compact DNA into chromatin, limiting DNA accessibility to the cellular machineries which require DNA as a template. Histones thereby play a central role in transcription regulation, DNA repair, DNA replication and chromosomal stability. DNA accessibility is regulated via a complex set of post-translational modifications o…
HIST1H2BI	0.0132429	same	no	none	Histone cluster 1, H2bi; Core component of nucleosome. Nucleosomes wrap and compact DNA into chromatin, limiting DNA accessibility to the cellular machineries which require DNA as a template. Histones thereby play a central role in transcription regulation, DNA repair, DNA replication and chromosomal stability. DNA accessibility is regulated via a complex set of post-translational modifications o…
HIST1H4H	-0.0521405	same	no	up	Histone cluster 1, H4h (103 aa)
HKDC1	0.0675749	same	no	none	Hexokinase domain containing 1 (917 aa)
HMBOX1	0.0551187	same	no	none	Homeobox containing 1; Transcription factor. Isoform 1 acts as a transcriptional repressor. Isoform 4 has very low activity as a transcriptional repressor (420 aa)
HMGA2	0.0407287	same	no	none	High mobility group AT-hook 2; Functions as a transcriptional regulator. Functions in cell cycle regulation through CCNA2. Plays an important role in chromosome condensation during the meiotic G2/M transition of spermatocytes (109 aa)
HMGXB3	0.0896332	same	no	none	HMG box domain containing 3 (1292 aa)
HMMR	0.0283926	same	no	none	Hyaluronan-mediated motility receptor (RHAMM); Involved in cell motility. When hyaluronan binds to HMMR, the phosphorylation of a number of proteins, including PTK2/FAK1 occurs. May also be involved in cellular transformation and metastasis formation, and in regulating extracellular- regulated kinase (ERK) activity (725 aa)
HMX3	-0.299605	same	no	none	H6 family homeobox 3; Transcription factor involved in specification of neuronal cell types and which is required for inner ear and hypothalamus development. Binds to the 5’-CAAGTG-3’ core sequence. Controls semicircular canal formation in the inner ear. Also required for hypothalamic/pituitary axis of the CNS (By similarity) (357 aa)
HNRNPH1	-0.0136022	same	no	none	Heterogeneous nuclear ribonucleoprotein H1 (H); This protein is a component of the heterogeneous nuclear ribonucleoprotein (hnRNP) complexes which provide the substrate for the processing events that pre-mRNAs undergo before becoming functional, translatable mRNAs in the cytoplasm. Mediates pre-mRNA alternative splicing regulation. Inhibits, together with CUGBP1, insulin receptor (IR) pre-mRNA ex…
HOOK3	0.0170153	same	no	none	Hook homolog 3 (Drosophila); Probably serves as a target for the spiC protein from Salmonella typhimurium, which inactivates it, leading to a strong alteration in cellular trafficking (By similarity). Component of the FTS/Hook/FHIP complex (FHF complex). The FHF complex may function to promote vesicle trafficking and/or fusion via the homotypic vesicular protein sorting complex (the HOPS complex)…
HOXA3	-0.0850472	same	no	none	Homeobox A3; Sequence-specific transcription factor which is part of a developmental regulatory system that provides cells with specific positional identities on the anterior-posterior axis (443 aa)
HOXB4	-0.163586	same	no	none	Homeobox B4; Sequence-specific transcription factor which is part of a developmental regulatory system that provides cells with specific positional identities on the anterior-posterior axis (251 aa)
HOXD1	-0.0280654	same	no	none	Homeobox D1; Sequence-specific transcription factor which is part of a developmental regulatory system that provides cells with specific positional identities on the anterior-posterior axis. Acts on the anterior body structures (328 aa)
HPGD	-0.0770159	same	no	none	Hydroxyprostaglandin dehydrogenase 15-(NAD); Prostaglandin inactivation. Contributes to the regulation of events that are under the control of prostaglandin levels. Catalyzes the NAD-dependent dehydrogenation of lipoxin A4 to form 15-oxo-lipoxin A4. Inhibits in vivo proliferation of colon cancer cells (266 aa)
HPS5	0.025202	same	no	none	Hermansky-Pudlak syndrome 5; May regulate the synthesis and function of lysosomes and of highly specialized organelles, such as melanosomes and platelet dense granules. Regulates intracellular vesicular trafficking in fibroblasts. May be involved in the regulation of general functions of integrins (1129 aa)
HRH2	-0.0345941	same	no	none	Histamine receptor H2; The H2 subclass of histamine receptors mediates gastric acid secretion. Also appears to regulate gastrointestinal motility and intestinal secretion. Possible role in regulating cell growth and differentiation. The activity of this receptor is mediated by G proteins which activate adenylyl cyclase and, through a separate G protein-dependent mechanism, the phosphoinositide/pr…
HRSP12	-0.167649	same	no	none	Heat-responsive protein 12; Endoribonuclease responsible for the inhibition of the translation by cleaving mRNA. Inhibits cell-free protein synthesis. Cleaves phosphodiester bonds only in single-stranded RNA (By similarity) (137 aa)
HSPA4	-0.0664357	same	no	none	Heat shock 70kDa protein 4 (840 aa)
HSPA9	0.0963738	same	no	none	Heat shock 70kDa protein 9 (mortalin); Implicated in the control of cell proliferation and cellular aging. May also act as a chaperone (679 aa)
HTATIP2	-0.0477649	same	no	none	HIV-1 Tat interactive protein 2, 30kDa; Oxidoreductase required for tumor suppression. NAPDH- bound form inhibits nuclear import by competing with nuclear import substrates for binding to a subset of nuclear transport receptors. May act as a redox sensor linked to transcription through regulation of nuclear import. Isoform 1 is a metastasis suppressor with proapoptotic as well as antiangiogenic p…
HTR1B	0.0245958	same	yes	none	5-hydroxytryptamine (serotonin) receptor 1B, G protein-coupled; G-protein coupled receptor for 5-hydroxytryptamine (serotonin). Also functions as a receptor for ergot alkaloid derivatives, various anxiolytic and antidepressant drugs and other psychoactive substances, such as lysergic acid diethylamide (LSD). Ligand binding causes a conformation change that triggers signaling via guanine nucleotid…
HTR4	0.0421895	same	no	none	5-hydroxytryptamine (serotonin) receptor 4, G protein-coupled (428 aa)
IARS2	0.0993523	same	no	none	isoleucyl-tRNA synthetase 2, mitochondrial (1012 aa)
IBTK	-0.015517	same	no	none	Inhibitor of Bruton agammaglobulinemia tyrosine kinase; Acts as an inhibitor of BTK tyrosine kinase activity, thereby playing a role in B-cell development. Down-regulates BTK kinase activity, leading to interference with BTK-mediated calcium mobilization and NF-kappa-B-driven transcription (1353 aa)
ICK	0.0326693	same	no	none	Intestinal cell (MAK-like) kinase; Required for ciliogenesis (PubMed-24797473). Phosphorylates KIF3A (By similarity). Involved in the control of ciliary length (PubMed-24853502). Regulates the ciliary localization of SHH pathway components as well as the localization of IFT components at ciliary tips (By similarity). May play a key role in the development of multiple organ systems and particularl…
ICOS	-0.0391706	same	no	none	Inducible T-cell co-stimulator; Enhances all basic T-cell responses to a foreign antigen, namely proliferation, secretion of lymphokines, up- regulation of molecules that mediate cell-cell interaction, and effective help for antibody secretion by B-cells. Essential both for efficient interaction between T and B-cells and for normal antibody responses to T-cell dependent antigens. Does not up- reg…
IFI44	-0.120982	same	no	up	Interferon-induced protein 44; This protein aggregates to form microtubular structures (444 aa)
IFIT2	0.277556	same	no	up	Interferon-induced protein with tetratricopeptide repeats 2; IFN-induced antiviral protein which inhibits expression of viral messenger RNAs lacking 2’-O-methylation of the 5’ cap. The ribose 2’-O-methylation would provide a molecular signature to distinguish between self and non-self mRNAs by the host during viral infection. Viruses evolved several ways to evade this restriction system such as e…
IFT43	-0.0190224	same	no	none	Intraflagellar transport 43 homolog (Chlamydomonas) (213 aa)
IGFBP4	0.0224387	same	no	up	Insulin-like growth factor binding protein 4; IGF-binding proteins prolong the half-life of the IGFs and have been shown to either inhibit or stimulate the growth promoting effects of the IGFs on cell culture. They alter the interaction of IGFs with their cell surface receptors (258 aa)
IGSF9B	-0.0804855	same	no	none	Immunoglobulin superfamily, member 9B (1349 aa)
IL11	-0.0590448	same	no	none	Interleukin 11; Cytokine that stimulates the proliferation of hematopoietic stem cells and megakaryocyte progenitor cells and induces megakaryocyte maturation resulting in increased platelet production (PubMed-2145578). Also promotes the proliferation of hepatocytes in response to liver damage. Binding to its receptor formed by IL6ST and either IL11RA1 or IL11RA2 activates a signaling cascade tha…
IL15	-0.0440085	same	no	none	Interleukin 15; Cytokine that stimulates the proliferation of T- lymphocytes. Stimulation by IL-15 requires interaction of IL-15 with components of IL-2R, including IL-2R beta and probably IL-2R gamma but not IL-2R alpha (162 aa)
IL17RB	-0.0820234	same	no	up	Interleukin 17 receptor B; Receptor for the proinflammatory cytokines IL17B and IL17E. May play a role in controlling the growth and/or differentiation of hematopoietic cells (502 aa)
IL17RC	-0.00769204	same	no	none	Interleukin 17 receptor C; Isoform 8- Receptor for both IL17A and IL17F (791 aa)
IL1RAPL1	-0.00401874	same	yes	none	Interleukin 1 receptor accessory protein-like 1; May regulate secretion and presynaptic differentiation through inhibition of the activity of N-type voltage-gated calcium channel. May activate the MAP kinase JNK. Plays a role in presynaptic and postsynaptic differentiation and dendritic spine formation in neurons (696 aa)
IL31	0.0177063	same	no	none	Interleukin 31; Activates STAT3 and possibly STAT1 and STAT5 through the IL31 heterodimeric receptor composed of IL31RA and OSMR (PubMed-15184896). May function in skin immunity (PubMed-15184896). Enhances myeloid progenitor cell survival in vitro (By similarity). Induces RETNLA and serum amyloid A protein expression in macrophages (By similarity) (164 aa)
IL33	0.144666	same	no	none	Interleukin 33; Cytokine that binds to and signals through the IL1RL1/ST2 receptor which in turn activates NF-kappa-B and MAPK signaling pathways in target cells (PubMed-16286016). Involved in the maturation of Th2 cells inducing the secretion of T-helper type 2-associated cytokines. Also involved in activation of mast cells, basophils, eosinophils and natural killer cells. Acts as a chemoattract…
IL36G	-0.0678284	same	no	none	Interleukin 36, gamma; Cytokine that binds to and signals through the IL1RL2/IL-36R receptor which in turn activates NF-kappa-B and MAPK signaling pathways in target cells. Part of the IL-36 signaling system that is thought to be present in epithelial barriers and to take part in local inflammatory response; similar to the IL-1 system with which it shares the coreceptor IL1RAP. Seems to be involv…
ILKAP	-0.146409	same	no	none	Integrin-linked kinase-associated serine/threonine phosphatase; Protein phosphatase that may play a role in regulation of cell cycle progression via dephosphorylation of its substrates whose appropriate phosphorylation states might be crucial for cell proliferation. Selectively associates with integrin linked kinase (ILK), to modulate cell adhesion and growth factor signaling. Inhibits the ILK-GS…
IMMT	0.0953823	same	no	down	Inner membrane protein, mitochondrial; Component of the MICOS complex, a large protein complex of the mitochondrial inner membrane that plays crucial roles in the maintenance of crista junctions, inner membrane architecture, and formation of contact sites to the outer membrane. Plays an important role in the maintenance of the MICOS complex stability and the mitochondrial cristae morphology (PubM…
INPP5A	0.0760621	same	no	none	Inositol polyphosphate-5-phosphatase, 40kDa; Major isoenzyme hydrolyzing the calcium-mobilizing second messenger Ins(1,4,5)P3, this is a signal-terminating reaction (412 aa)
INSC	0.00423096	same	no	none	Inscuteable homolog (Drosophila); May function as an adapter linking the Par3 complex to the GPSM1/GPSM2 complex (PubMed-16458856). Involved in spindle orientation during mitosis. May regulate cell proliferation and differentiation in the developing nervous system. May play a role in the asymmetric division of fibroblasts and participate in the process of stratification of the squamous epithelium…
INTS9	-0.00505236	same	no	up	Integrator complex subunit 9; Component of the Integrator complex, a complex involved in the small nuclear RNAs (snRNA) U1 and U2 transcription and in their 3’-box-dependent processing. The Integrator complex is associated with the C-terminal domain (CTD) of RNA polymerase II largest subunit (POLR2A) and is recruited to the U1 and U2 snRNAs genes (658 aa)
IRX6	0.0265512	same	no	none	Iroquois homeobox 6 (446 aa)
ISX	-0.0365402	same	no	none	Intestine-specific homeobox; Transcription factor that regulates gene expression in intestine. May participate in vitamin A metabolism most likely by regulating BCO1 expression in the intestine (By similarity) (245 aa)
ITGB7	-0.0970623	same	yes	none	Integrin, beta 7; Integrin alpha-4/beta-7 (Peyer patches-specific homing receptor LPAM-1) is an adhesion molecule that mediates lymphocyte migration and homing to gut-associated lymphoid tissue (GALT). Integrin alpha-4/beta-7 interacts with the cell surface adhesion molecules MADCAM1 which is normally expressed by the vascular endothelium of the gastrointestinal tract. Interacts also with VCAM1 a…
ITM2A	0.00476737	same	no	none	Integral membrane protein 2A (263 aa)
JMJD1C	0.0831938	same	yes	none	Jumonji domain containing 1C; Probable histone demethylase that specifically demethylates ’Lys-9’ of histone H3, thereby playing a central role in histone code. Demethylation of Lys residue generates formaldehyde and succinate. May be involved in hormone-dependent transcriptional activation, by participating in recruitment to androgen-receptor target genes (By similarity) (2540 aa)
JMJD6	0.0819991	same	no	up	Jumonji domain containing 6; Dioxygenase that can both act as a histone arginine demethylase and a lysyl-hydroxylase. Acts as a lysyl-hydroxylase that catalyzes 5-hydroxylation on specific lysine residues of target proteins such as U2AF2/U2AF65 and LUC7L2. Acts as a regulator of RNA splicing by mediating 5-hydroxylation of U2AF2/U2AF65, affecting the pre-mRNA splicing activity of U2AF2/U2AF65. In…
KANSL1L	0.0213727	C2orf67	no	none	KAT8 regulatory NSL complex subunit 1-like (987 aa)
KAT6B	0.0193658	same	no	none	K(lysine) acetyltransferase 6B; Histone acetyltransferase which may be involved in both positive and negative regulation of transcription. Required for RUNX2-dependent transcriptional activation. May be involved in cerebral cortex development. Component of the MOZ/MORF complex which has a histone H3 acetyltransferase activity (2073 aa)
KBTBD11	0.10345	same	no	none	Kelch repeat and BTB (POZ) domain containing 11 (623 aa)
KBTBD6	0.0257492	same	no	none	Kelch repeat and BTB (POZ) domain containing 6 (674 aa)
KBTBD8	0.121008	same	no	none	Kelch repeat and BTB (POZ) domain containing 8 (601 aa)
KCNC3	0.100101	same	no	down	Potassium voltage-gated channel, Shaw-related subfamily, member 3; This protein mediates the voltage-dependent potassium ion permeability of excitable membranes. Assuming opened or closed conformations in response to the voltage difference across the membrane, the protein forms a potassium-selective channel through which potassium ions may pass in accordance with their electrochemical gradient (7…
KCNC4	0.0210862	same	no	none	Potassium voltage-gated channel, Shaw-related subfamily, member 4; This protein mediates the voltage-dependent potassium ion permeability of excitable membranes. Assuming opened or closed conformations in response to the voltage difference across the membrane, the protein forms a potassium-selective channel through which potassium ions may pass in accordance with their electrochemical gradient (6…
KCNK10	0.15067	same	no	none	Potassium channel, subfamily K, member 10; Outward rectifying potassium channel. Produces rapidly activating and non-inactivating outward rectifier K(+) currents. Activated by arachidonic acid and other naturally occurring unsaturated free fatty acids (543 aa)
KCNQ5	-0.0213458	same	no	down	Potassium voltage-gated channel, KQT-like subfamily, member 5; Probably important in the regulation of neuronal excitability. Associates with KCNQ3 to form a potassium channel which contributes to M-type current, a slowly activating and deactivating potassium conductance which plays a critical role in determining the subthreshold electrical excitability of neurons. May contribute, with other pota…
KCNV2	0.0400591	same	no	none	Potassium channel, subfamily V, member 2; Potassium channel subunit. Modulates channel activity by shifting the threshold and the half-maximal activation to more negative values (545 aa)
KCTD10	-0.0315469	same	no	none	Potassium channel tetramerisation domain containing 10; Substrate-specific adapter of a BCR (BTB-CUL3-RBX1) E3 ubiquitin-protein ligase complex. The BCR(BACURD3) E3 ubiquitin ligase complex mediates the ubiquitination of target proteins, leading to their degradation by the proteasome (By similarity) (313 aa)
KCTD15	-0.143823	same	no	none	Potassium channel tetramerisation domain containing 15; During embryonic development, interferes with neural crest formation (By similarity). Inhibits AP2 transcriptional activity by interaction with its activation domain (283 aa)
KDM8	0.136523	JMJD5	no	none	Lysine (K)-specific demethylase 8; Histone demethylase required for G2/M phase cell cycle progression. Specifically demethylates dimethylated ’Lys-36’ (H3K36me2) of histone H3, an epigenetic repressive mark, thereby acting as a transcription activator. Regulates expression of CCNA1 (cyclin-A1), leading to regulate cancer cell proliferation (454 aa)
KHSRP	0.0905571	same	no	none	KH-type splicing regulatory protein; Binds to the dendritic targeting element and may play a role in mRNA trafficking (By similarity). Part of a ternary complex that binds to the downstream control sequence (DCS) of the pre-mRNA. Mediates exon inclusion in transcripts that are subject to tissue-specific alternative splicing. May interact with single- stranded DNA from the far-upstream element (FU…
KIAA0355	-0.0183238	same	no	none	KIAA0355 (1070 aa)
KIAA0391	0.103016	same	no	none	KIAA0391; Functions in mitochondrial tRNA maturation. Part of mitochondrial ribonuclease P, an enzyme composed of MRPP1/TRMT10C, MRPP2/HSD17B10 and MRPP3/KIAA0391, which cleaves tRNA molecules in their 5’-ends (583 aa)
KIAA0408	-0.112139	same	no	none	KIAA0408 (694 aa)
KIAA1024	-0.0518326	same	no	none	KIAA1024 (916 aa)
KIAA1324	-0.0766827	same	no	down	KIAA1324; May protect cells from cell death by inducing cytosolic vacuolization and upregulating the autophagy pathway (1013 aa)
KIF1B	-0.0875394	same	no	none	Kinesin family member 1B; Motor for anterograde transport of mitochondria. Has a microtubule plus end-directed motility. Isoform 2 is required for induction of neuronal apoptosis (1770 aa)
KIF24	-0.0860098	same	no	none	Kinesin family member 24; Microtubule-dependent motor protein that acts as a negative regulator of ciliogenesis by mediating recruitment of CCP110 to mother centriole in cycling cells, leading to restrict nucleation of cilia at centrioles. Mediates depolymerization of microtubules of centriolar origin, possibly to suppress aberrant cilia formation (1368 aa)
KIF25	0.0297847	same	no	none	Kinesin family member 25; Negative regulator of amino acid starvation-induced autophagy (384 aa)
KIF26A	0.00682115	same	no	none	Kinesin family member 26A; Atypical kinesin that plays a key role in enteric neuron development. Acts by repressing a cell growth signaling pathway in the enteric nervous system development, possibly via its interaction with GRB2 that prevents GRB2-binding to SHC, thereby attenating the GDNF-Ret signaling. Binds to microtubules but lacks microtubule-based motility due to the absence of ATPase act…
KLC2	0.0747271	same	yes	down	Kinesin light chain 2; Kinesin is a microtubule-associated force-producing protein that may play a role in organelle transport. The light chain may function in coupling of cargo to the heavy chain or in the modulation of its ATPase activity (By similarity) (622 aa)
KLHDC7B	-0.037086	same	no	none	Kelch domain containing 7B (594 aa)
KLHL36	0.119887	same	no	none	Kelch-like 36 (Drosophila); Probable substrate-specific adapter of an E3 ubiquitin- protein ligase complex which mediates the ubiquitination and subsequent proteasomal degradation of target proteins (616 aa)
KLHL42	-0.0607443	KLHDC5	no	none	kelch like family member 42
KLK7	-0.0724764	same	no	none	Kallikrein-related peptidase 7; May catalyze the degradation of intercellular cohesive structures in the cornified layer of the skin in the continuous shedding of cells from the skin surface. Specific for amino acid residues with aromatic side chains in the P1 position. Cleaves insulin A chain at ’14-Tyr-|-Gln-15’ and insulin B chain at ’6- Leu-|-Cys-7’, ’16-Tyr-|-Leu-17’, ’25-Phe-|-Tyr-26’ and ’…
KMO	0.125202	same	yes	none	Kynurenine 3-monooxygenase (kynurenine 3-hydroxylase); Catalyzes the hydroxylation of L-kynurenine (L-Kyn) to form 3-hydroxy-L-kynurenine (L-3OHKyn). Required for synthesis of quinolinic acid, a neurotoxic NMDA receptor antagonist and potential endogenous inhibitor of NMDA receptor signaling in axonal targeting, synaptogenesis and apoptosis during brain development. Quinolinic acid may also affec…
KRCC1	-0.185716	same	no	none	Lysine-rich coiled-coil 1 (259 aa)
KRT39	-0.0170932	same	no	none	Keratin 39; May play a role in late hair differentiation (491 aa)
KRT76	0.00750799	same	no	none	Keratin 76; Probably contributes to terminal cornification (638 aa)
KRTAP4-3	-0.136465	same	no	none	Keratin associated protein 4-3; In the hair cortex, hair keratin intermediate filaments are embedded in an interfilamentous matrix, consisting of hair keratin-associated proteins (KRTAP), which are essential for the formation of a rigid and resistant hair shaft through their extensive disulfide bond cross-linking with abundant cysteine residues of hair keratins. The matrix proteins include the hi…
KRTAP9-3	-0.0586772	same	no	none	Keratin associated protein 9-3; In the hair cortex, hair keratin intermediate filaments are embedded in an interfilamentous matrix, consisting of hair keratin-associated proteins (KRTAP), which are essential for the formation of a rigid and resistant hair shaft through their extensive disulfide bond cross-linking with abundant cysteine residues of hair keratins. The matrix proteins include the hi…
KRTAP9-9	0.13524	same	no	none	Keratin associated protein 9-9 (169 aa)
KYNU	0.112795	same	no	none	Kynureninase; Catalyzes the cleavage of L-kynurenine (L-Kyn) and L-3- hydroxykynurenine (L-3OHKyn) into anthranilic acid (AA) and 3- hydroxyanthranilic acid (3-OHAA), respectively. Has a preference for the L-3-hydroxy form. Also has cysteine-conjugate-beta-lyase activity (465 aa)
L3MBTL3	0.0843267	same	no	none	L(3)mbt-like 3 (Drosophila); Putative Polycomb group (PcG) protein. PcG proteins maintain the transcriptionally repressive state of genes, probably via a modification of chromatin, rendering it heritably changed in its expressibility. Required for normal maturation of myeloid progenitor cells (By similarity) (780 aa)
LAMA1	0.248925	same	yes	none	Laminin, alpha 1; Binding to cells via a high affinity receptor, laminin is thought to mediate the attachment, migration and organization of cells into tissues during embryonic development by interacting with other extracellular matrix components (3075 aa)
LAMA4	0.0566781	same	no	none	Laminin, alpha 4; Binding to cells via a high affinity receptor, laminin is thought to mediate the attachment, migration and organization of cells into tissues during embryonic development by interacting with other extracellular matrix components (1823 aa)
LAMB1	0.0302046	same	yes	none	Laminin, beta 1; Binding to cells via a high affinity receptor, laminin is thought to mediate the attachment, migration and organization of cells into tissues during embryonic development by interacting with other extracellular matrix components. Involved in the organization of the laminar architecture of cerebral cortex. It is probably required for the integrity of the basement membrane/glia lim…
LAMC1	-0.00389174	same	no	none	Laminin, gamma 1 (formerly LAMB2); Binding to cells via a high affinity receptor, laminin is thought to mediate the attachment, migration and organization of cells into tissues during embryonic development by interacting with other extracellular matrix components (1609 aa)
LAT	-0.0083327	same	no	none	Linker for activation of T cells (269 aa)
LATS1	0.148389	same	no	up	LATS, large tumor suppressor, homolog 1 (Drosophila); Negative regulator of YAP1 in the Hippo signaling pathway that plays a pivotal role in organ size control and tumor suppression by restricting proliferation and promoting apoptosis. The core of this pathway is composed of a kinase cascade wherein STK3/MST2 and STK4/MST1, in complex with its regulatory protein SAV1, phosphorylates and activates…
LCE2A	0.0550756	same	no	none	Late cornified envelope 2A; Precursors of the cornified envelope of the stratum corneum (106 aa)
LCE4A	-0.071491	same	no	none	Late cornified envelope 4A; Precursors of the cornified envelope of the stratum corneum (99 aa)
LCTL	0.111365	same	no	none	Lactase-like (567 aa)
LDB3	-0.165916	same	no	none	LIM domain binding 3 (732 aa)
LDHB	-0.0446408	same	no	none	Lactate dehydrogenase B (334 aa)
LGALS12	-0.188797	same	no	none	Lectin, galactoside-binding, soluble, 12; Binds lactose. May participate in the apoptosis of adipocytes (337 aa)
LGI4	0.108192	same	no	none	Leucine-rich repeat LGI family, member 4 (537 aa)
LGMN	0.0329021	same	no	none	Legumain; Has a strict specificity for hydrolysis of asparaginyl bonds. Can also cleave aspartyl bonds slowly, especially under acidic conditions. Required for normal lysosomal protein degradation in renal proximal tubules. Required for normal degradation of internalized EGFR. Plays a role in the regulation of cell proliferation via its role in EGFR degradation (By similarity). May be involved in…
LILRB4	-0.258757	same	no	none	Leukocyte immunoglobulin-like receptor, subfamily B (with TM and ITIM domains), member 4; Receptor for class I MHC antigens. Recognizes a broad spectrum of HLA-A, HLA-B, HLA-C and HLA-G alleles. Involved in the down-regulation of the immune response and the development of tolerance, e.g. towards transplants. Interferes with TNFRSF5- signaling and NF-kappa-B up-regulation. Inhibits receptor-mediat…
LIMD1	-0.0258012	same	no	up	LIM domains containing 1; Adapter or scaffold protein which participates in the assembly of numerous protein complexes and is involved in several cellular processes such as cell fate determination, cytoskeletal organization, repression of gene transcription, cell-cell adhesion, cell differentiation, proliferation and migration. Positively regulates microRNA (miRNA)-mediated gene silencing and is …
LIMD2	0.0429737	same	no	none	LIM domain containing 2 (127 aa)
LIPM	0.0106026	same	no	none	Lipase, family member M; Plays a highly specific role in the last step of keratinocyte differentiation. May have an essential function in lipid metabolism of the most differentiated epidermal layers (423 aa)
LMAN1	0.0146868	same	no	none	Lectin, mannose-binding, 1; Mannose-specific lectin. May recognize sugar residues of glycoproteins, glycolipids, or glycosylphosphatidyl inositol anchors and may be involved in the sorting or recycling of proteins, lipids, or both. The LMAN1-MCFD2 complex forms a specific cargo receptor for the ER-to-Golgi transport of selected proteins (510 aa)
LMCD1	0.184147	same	no	none	LIM and cysteine-rich domains 1; Transcriptional cofactor that restricts GATA6 function by inhibiting DNA-binding, resulting in repression of GATA6 transcriptional activation of downstream target genes. Represses GATA6-mediated trans activation of lung- and cardiac tissue- specific promoters. Inhibits DNA-binding by GATA4 and GATA1 to the cTNC promoter (By similarity). Plays a critical role in th…
LMO7	0.0255192	same	no	down	LIM domain 7 (1385 aa)
LONP1	0.0722859	same	no	none	Lon peptidase 1, mitochondrial; ATP-dependent serine protease that mediates the selective degradation of misfolded, unassembled or oxidatively damaged polypeptides as well as certain short-lived regulatory proteins in the mitochondrial matrix. May also have a chaperone function in the assembly of inner membrane protein complexes. Participates in the regulation of mitochondrial gene expression and…
LRIF1	0.22433	same	no	none	Ligand dependent nuclear receptor interacting factor 1; Represses the ligand-induced transcriptional activity of retinoic acid receptor alpha (RARA). This repression may occur through direct recruitment of histone deacetylases (769 aa)
LRRC20	-0.0102355	same	no	down	Leucine rich repeat containing 20 (184 aa)
LRRC4C	0.00808525	same	no	none	Leucine rich repeat containing 4C; May promote neurite outgrowth of developing thalamic neurons (640 aa)
LRRC59	0.00220632	same	no	none	Leucine rich repeat containing 59; Required for nuclear import of FGF1, but not that of FGF2. Might regulate nuclear import of exogenous FGF1 by facilitating interaction with the nuclear import machinery and by transporting cytosolic FGF1 to, and possibly through, the nuclear pores (307 aa)
LRRC8E	0.0811242	same	no	none	Leucine rich repeat containing 8 family, member E; Non-essential component of the volume-regulated anion channel (VRAC, also named VSOAC channel), an anion channel required to maintain a constant cell volume in response to extracellular or intracellular osmotic changes. The VRAC channel conducts iodide better than chloride and may also conduct organic osmolytes like taurine. Channel activity requ…
LRRD1	0.0123875	same	no	none	Leucine-rich repeats and death domain containing 1 (860 aa)
LRRIQ4	0.0523027	same	no	none	Leucine-rich repeats and IQ motif containing 4 (560 aa)
LRRK2	0.326425	same	no	none	Leucine-rich repeat kinase 2; Positively regulates autophagy through a calcium- dependent activation of the CaMKK/AMPK signaling pathway. The process involves activation of nicotinic acid adenine dinucleotide phosphate (NAADP) receptors, increase in lysosomal pH, and calcium release from lysosomes. Together with RAB29, plays a role in the retrograde trafficking pathway for recycling proteins, suc…
LRTM2	0.0286954	same	no	down	Leucine-rich repeats and transmembrane domains 2 (370 aa)
LSM10	-0.0120037	same	no	none	LSM10, U7 small nuclear RNA associated; Appears to function in the U7 snRNP complex that is involved in histone 3’-end processing. Increases U7 snRNA levels but not histone 3’-end pre-mRNA processing activity, when overexpressed. Required for cell cycle progression from G1 to S phases. Binds specifically to U7 snRNA. Binds to the downstream cleavage product (DCP) of histone pre-mRNA in a U7 snRNP…
LTBP1	0.0452286	same	no	up	Latent transforming growth factor beta binding protein 1; May be involved in the assembly, secretion and targeting of TGFB1 to sites at which it is stored and/or activated. May play critical roles in controlling and directing the activity of TGFB1. May have a structural role in the extra cellular matrix (ECM) (1721 aa)
LY6G6C	0.125705	same	no	none	Lymphocyte antigen 6 complex, locus G6C (125 aa)
LY6G6F	0.10818	same	no	none	Lymphocyte antigen 6 complex, locus G6F; May play a role in the downstream signal transduction pathways involving GRB2 and GRB7 (297 aa)
LY6H	0.0234514	same	no	none	Lymphocyte antigen 6 complex, locus H (161 aa)
LYPLA2	0.108907	same	no	none	Lysophospholipase II; May hydrolyze fatty acids from S-acylated cysteine residues in proteins such as trimeric G alpha proteins or HRAS. Has lysophospholipase activity (By similarity). Deacylates GAP43 (231 aa)
LYRM5	0.0631626	same	no	none	LYR motif containing 5 (90 aa)
LYRM7	-0.0548379	same	no	down	LYR motif containing 7; Assembly factor required for Rieske Fe-S protein UQCRFS1 incorporation into the cytochrome b-c1 (CIII) complex. Functions as a chaperone, binding to this subunit within the mitochondrial matrix and stabilizing it prior to its translocation and insertion into the late CIII dimeric intermediate within the mitochondrial inner membrane (104 aa)
LYSMD2	0.197349	same	no	none	LysM, putative peptidoglycan-binding, domain containing 2 (215 aa)
MAB21L2	0.0571372	same	no	none	Mab-21-like 2 (C. elegans); Required for several aspects of embryonic development including normal development of the eye (359 aa)
MAGEB10	0.0280866	same	no	none	Melanoma antigen family B, 10 (347 aa)
MAGEC1	-0.00817787	same	no	none	Melanoma antigen family C, 1 (1142 aa)
MAGT1	0.123068	same	no	none	Magnesium transporter 1; May be involved in N-glycosylation through its association with N-oligosaccharyl transferase. May be involved in Mg(2+) transport in epithelial cells (367 aa)
MALT1	-0.149901	same	no	none	Mucosa associated lymphoid tissue lymphoma translocation gene 1; Enhances BCL10-induced activation of NF-kappa-B. Involved in nuclear export of BCL10. Binds to TRAF6, inducing TRAF6 oligomerization and activation of its ligase activity. Has ubiquitin ligase activity. MALT1-dependent BCL10 cleavage plays an important role in T-cell antigen receptor-induced integrin adhesion (824 aa)
MAN2A2	0.0648125	same	no	none	Mannosidase, alpha, class 2A, member 2; Catalyzes the first committed step in the biosynthesis of complex N-glycans. It controls conversion of high mannose to complex N-glycans; the final hydrolytic step in the N-glycan maturation pathway (1150 aa)
MAP1LC3B	0.0164094	same	no	none	Microtubule-associated protein 1 light chain 3 beta; Ubiquitin-like modifier involved in formation of autophagosomal vacuoles (autophagosomes). Plays a role in mitophagy which contributes to regulate mitochondrial quantity and quality by eliminating the mitochondria to a basal level to fulfill cellular energy requirements and preventing excess ROS production. Whereas LC3s are involved in elongati…
MAP2K5	-0.0619197	same	no	down	Mitogen-activated protein kinase kinase 5; Acts as a scaffold for the formation of a ternary MAP3K2/MAP3K3-MAP3K5-MAPK7 signaling complex. Activation of this pathway appears to play a critical role in protecting cells from stress-induced apoptosis, neuronal survival and cardiac development and angiogenesis (448 aa)
MAP3K5	0.0699319	same	no	up	Mitogen-activated protein kinase kinase kinase 5; Serine/threonine kinase which acts as an essential component of the MAP kinase signal transduction pathway. Plays an important role in the cascades of cellular responses evoked by changes in the environment. Mediates signaling for determination of cell fate such as differentiation and survival. Plays a crucial role in the apoptosis signal transduc…
MAP3K7CL	-0.135723	C21orf7	no	none	C21orf7; Chromosome 21 open reading frame 7 (242 aa)
MAP7	-0.127863	same	no	none	Microtubule-associated protein 7; Microtubule-stabilizing protein that may play an important role during reorganization of microtubules during polarization and differentiation of epithelial cells. Associates with microtubules in a dynamic manner. May play a role in the formation of intercellular contacts. Colocalization with TRPV4 results in the redistribution of TRPV4 toward the membrane and may…
MAPKAPK3	0.109967	same	no	up	Mitogen-activated protein kinase-activated protein kinase 3; Stress-activated serine/threonine-protein kinase involved in cytokines production, endocytosis, cell migration, chromatin remodeling and transcriptional regulation. Following stress, it is phosphorylated and activated by MAP kinase p38- alpha/MAPK14, leading to phosphorylation of substrates. Phosphorylates serine in the peptide sequence…
MAST3	0.0116232	same	no	none	Microtubule associated serine/threonine kinase 3 (1309 aa)
MATN4	-0.0780197	same	no	none	Matrilin 4 (581 aa)
MBOAT4	-0.0531774	same	no	none	Membrane bound O-acyltransferase domain containing 4; Mediates the octanoylation of ghrelin at ’Ser-3’. Can use a variety of fatty acids as substrates including octanoic acid, decanoic acid and tetradecanoic acid (435 aa)
MCM4	0.129941	same	yes	down	Minichromosome maintenance complex component 4; Acts as component of the MCM2-7 complex (MCM complex) which is the putative replicative helicase essential for ’once per cell cycle’ DNA replication initiation and elongation in eukaryotic cells. The active ATPase sites in the MCM2-7 ring are formed through the interaction surfaces of two neighboring subunits such that a critical structure of a cons…
MCOLN1	0.0303214	same	no	down	Mucolipin 1; Cation channel probably playing a role in the endocytic pathway and in the control of membrane trafficking of proteins and lipids. Could play a major role in Ca(2+) transport regulating lysosomal exocytosis (580 aa)
MED27	0.079416	same	no	none	Mediator complex subunit 27; Component of the Mediator complex, a coactivator involved in the regulated transcription of nearly all RNA polymerase II-dependent genes. Mediator functions as a bridge to convey information from gene-specific regulatory proteins to the basal RNA polymerase II transcription machinery. Mediator is recruited to promoters by direct interactions with regulatory proteins a…
MED31	-0.0528539	same	no	none	Mediator complex subunit 31; Component of the Mediator complex, a coactivator involved in the regulated transcription of nearly all RNA polymerase II-dependent genes. Mediator functions as a bridge to convey information from gene-specific regulatory proteins to the basal RNA polymerase II transcription machinery. Mediator is recruited to promoters by direct interactions with regulatory proteins a…
MEN1	0.113613	same	no	down	Multiple endocrine neoplasia I; Essential component of a MLL/SET1 histone methyltransferase (HMT) complex, a complex that specifically methylates ’Lys-4’ of histone H3 (H3K4). Functions as a transcriptional regulator. Binds to the TERT promoter and represses telomerase expression. Plays a role in TGFB1-mediated inhibition of cell-proliferation, possibly regulating SMAD3 transcriptional activity. …
METRN	0.0153245	same	no	none	Meteorin, glial cell differentiation regulator; Involved in both glial cell differentiation and axonal network formation during neurogenesis. Promotes astrocyte differentiation and transforms cerebellar astrocytes into radial glia. Also induces axonal extension in small and intermediate neurons of sensory ganglia by activating nearby satellite glia (By similarity) (293 aa)
METTL25	-0.0138878	C12orf26	no	none	Methyltransferase like 25; Putative methyltransferase (603 aa)
METTL4	-0.3422	same	no	none	Methyltransferase like 4; Probable methyltransferase (472 aa)
METTL5	-0.125268	same	no	none	Methyltransferase like 5; Probable methyltransferase (209 aa)
MFSD4	0.0177033	same	no	none	Major facilitator superfamily domain containing 4 (514 aa)
MFSD9	-0.112206	same	no	none	Major facilitator superfamily domain containing 9 (474 aa)
MGAT4A	-0.0788748	same	no	none	Mannosyl (alpha-1,3-)-glycoprotein beta-1,4-N-acetylglucosaminyltransferase, isozyme A; Glycosyltransferase that participates in the transfer of N-acetylglucosamine (GlcNAc) to the core mannose residues of N- linked glycans. Catalyzes the formation of the GlcNAcbeta1-4 branch on the GlcNAcbeta1-2Manalpha1-3 arm of the core structure of N-linked glycans. Essential for the production of tri- and te…
MGAT4B	0.0372568	same	no	none	Mannosyl (alpha-1,3-)-glycoprotein beta-1,4-N-acetylglucosaminyltransferase, isozyme B; Glycosyltransferase that participates in the transfer of N-acetylglucosamine (GlcNAc) to the core mannose residues of N- linked glycans. Catalyzes the formation of the GlcNAcbeta1-4 branch on the GlcNAcbeta1-2Manalpha1-3 arm of the core structure of N-linked glycans. Essential for the production of tri- and te…
MICALL1	-0.0347984	same	no	none	MICAL-like 1; Probable lipid-binding protein with higher affinity for phosphatidic acid, a lipid enriched in recycling endosome membranes. On endosome membranes, may act as a downstream effector of Rab proteins recruiting cytosolic proteins to regulate membrane tubulation. May be involved in a late step of receptor-mediated endocytosis regulating for instance endocytosed-EGF receptor trafficking.…
MKKS	0.107981	same	no	none	McKusick-Kaufman syndrome; Probable molecular chaperone. Assists the folding of proteins upon ATP hydrolysis. As part of the BBS/CCT complex may play a role in the assembly of BBSome, a complex involved in ciliogenesis regulating transports vesicles to the cilia. May play a role in protein processing in limb, cardiac and reproductive system development. May play a role in cytokinesis (570 aa)
MKL2	0.129852	same	yes	none	MKL/myocardin-like 2; Acts as a transcriptional coactivator of serum response factor (SRF). Required for skeletal myogenic differentiation (1049 aa)
MLST8	0.0104263	same	no	down	MTOR associated protein, LST8 homolog (S. cerevisiae); Subunit of both mTORC1 and mTORC2, which regulates cell growth and survival in response to nutrient and hormonal signals. mTORC1 is activated in response to growth factors or amino acids. Growth factor-stimulated mTORC1 activation involves a AKT1- mediated phosphorylation of TSC1-TSC2, which leads to the activation of the RHEB GTPase that pot…
MMP21	0.0491172	same	no	none	Matrix metallopeptidase 21; May have an important and specific function in tumor progression and embryogenesis. Cleaves alpha-1-antitrypsin (569 aa)
MMP24	-0.108333	same	no	none	Matrix metallopeptidase 24 (membrane-inserted); Metalloprotease that mediates cleavage of N-cadherin (CDH2) and acts as a regulator of neuro-immune interactions and neural stem cell quiescence. Involved in cell-cell interactions between nociceptive neurites and mast cells, possibly by mediating cleavage of CDH2, thereby acting as a mediator of peripheral thermal nociception and inflammatory hyper…
MMP9	0.129622	same	no	none	Matrix metallopeptidase 9 (gelatinase B, 92kDa gelatinase, 92kDa type IV collagenase); May play an essential role in local proteolysis of the extracellular matrix and in leukocyte migration. Could play a role in bone osteoclastic resorption. Cleaves KiSS1 at a Gly-|-Leu bond. Cleaves type IV and type V collagen into large C-terminal three quarter fragments and shorter N-terminal one quarter fragm…
MOB1A	0.0867424	MOBKL1B	no	none	MOB kinase activator 1A; Activator of LATS1/2 in the Hippo signaling pathway which plays a pivotal role in organ size control and tumor suppression by restricting proliferation and promoting apoptosis. The core of this pathway is composed of a kinase cascade wherein STK3/MST2 and STK4/MST1, in complex with its regulatory protein SAV1, phosphorylates and activates LATS1/2 in complex with its regul…
MOGAT1	-0.319482	same	no	none	Monoacylglycerol O-acyltransferase 1; Catalyzes the formation of diacylglycerol from 2- monoacylglycerol and fatty acyl-CoA. Probably not involved in absorption of dietary fat in the small intestine (By similarity) (335 aa)
MPEG1	-0.1624	same	no	none	Macrophage expressed 1 (716 aa)
MPLKIP	0.0862311	C7orf11	no	none	M-phase specific PLK1 interacting protein; May play a role in maintenance of cell cycle integrity by regulating mitosis or cytokinesis (179 aa)
MPND	-0.0436635	same	no	down	MPN domain containing; Probable protease (471 aa)
MPP1	-0.0625841	same	no	down	Membrane protein, palmitoylated 1, 55kDa; Essential regulator of neutrophil polarity. Regulates neutrophil polarization by regulating AKT1 phosphorylation through a mechanism that is independent of PIK3CG activity (By similarity) (466 aa)
MPZL2	-0.0348268	same	no	none	Myelin protein zero-like 2; Mediates homophilic cell-cell adhesion (215 aa)
MRPL3	-0.0683434	same	no	none	Mitochondrial ribosomal protein L3 (348 aa)
MRPL37	0.00236506	same	no	none	Mitochondrial ribosomal protein L37 (423 aa)
MRPL38	-0.00899437	same	no	none	Mitochondrial ribosomal protein L38 (380 aa)
MRPL46	-0.0300713	same	no	none	Mitochondrial ribosomal protein L46 (279 aa)
MRPL48	0.0302369	same	no	none	Mitochondrial ribosomal protein L48 (212 aa)
MRPL51	-0.0606461	same	no	none	Mitochondrial ribosomal protein L51 (128 aa)
MRPS15	0.18156	same	no	none	Mitochondrial ribosomal protein S15 (257 aa)
MRPS22	-0.0410986	same	no	none	Mitochondrial ribosomal protein S22 (360 aa)
MRPS9	0.135281	same	no	none	Mitochondrial ribosomal protein S9 (396 aa)
MSI2	0.0556521	same	no	up	Musashi homolog 2 (Drosophila); RNA binding protein that regulates the expression of target mRNAs at the translation level. May play a role in the proliferation and maintenance of stem cells in the central nervous system (By similarity) (328 aa)
MSS51	0.114032	ZMYND17	no	none	MSS51 mitochondrial translational activator homolog (S. cerevisiae) (460 aa)
MTFR2	-0.00623716	FAM54A	no	none	FAM54A; Family with sequence similarity 54, member A; May play a role in mitochondrial aerobic respiration essentially in the testis. Can also promote mitochondrial fission (By similarity) (385 aa)
MTUS1	0.110447	same	no	none	Microtubule associated tumor suppressor 1; Cooperates with AGTR2 to inhibit ERK2 activation and cell proliferation. May be required for AGTR2 cell surface expression. Together with PTPN6, induces UBE2V2 expression upon angiotensin-II stimulation. Isoform 1 inhibits breast cancer cell proliferation, delays the progression of mitosis by prolonging metaphase and reduces tumor growth (1270 aa)
MUC13	-0.0521065	same	no	none	Mucin 13, cell surface associated; Epithelial and hemopoietic transmembrane mucin that may play a role in cell signaling (511 aa)
MUC6	-0.0290525	same	no	none	Mucin 6, oligomeric mucus/gel-forming; May provide a mechanism for modulation of the composition of the protective mucus layer related to acid secretion or the presence of bacteria and noxious agents in the lumen. Plays an important role in the cytoprotection of epithelial surfaces and are used as tumor markers in a variety of cancers. May play a role in epithelial organogenesis (2439 aa)
MUL1	-0.0809551	same	no	none	Mitochondrial E3 ubiquitin protein ligase 1; Exhibits weak E3 ubiquitin-protein ligase activity. E3 ubiquitin ligases accept ubiquitin from an E2 ubiquitin- conjugating enzyme in the form of a thioester and then directly transfer the ubiquitin to targeted substrates. Can ubiquitinate AKT1 preferentially at ’Lys-284’ involving ’Lys-48’-linked polyubiquitination and seems to be involved in regulati…
MX1	-0.121764	same	no	up	Myxovirus (influenza virus) resistance 1, interferon-inducible protein p78 (mouse); Interferon-induced dynamin-like GTPase with antiviral activity against a wide range of RNA viruses and some DNA viruses. Its target viruses include negative-stranded RNA viruses and HBV through binding and inactivation of their ribonucleocapsid. May also antagonize reoviridae and asfarviridae replication. Inhibits…
MYCN	-0.217807	same	no	none	V-myc myelocytomatosis viral related oncogene, neuroblastoma derived (avian); Positively regulates the transcription of NCYM in neuroblastoma cells (PubMed-24391509) (464 aa)
MYH3	0.0985402	same	no	none	Myosin, heavy chain 3, skeletal muscle, embryonic; Muscle contraction (1940 aa)
MYL10	-0.148965	same	no	none	Myosin, light chain 10, regulatory (226 aa)
MYL7	0.106927	same	no	none	Myosin, light chain 7, regulatory (175 aa)
MYNN	0.150138	same	no	none	Myoneurin (610 aa)
MYO10	-0.0443911	same	no	none	Myosin X; Myosins are actin-based motor molecules with ATPase activity. Unconventional myosins serve in intracellular movements. MYO10 binds to actin filaments and actin bundles and functions as plus end-directed motor. The tail domain binds to membranous compartments containing phosphatidylinositol 3,4,5-trisphosphate or integrins, and mediates cargo transport along actin filaments. Regulates ce…
MYO18A	0.0279961	same	no	none	Myosin XVIIIA; May link Golgi membranes to the cytoskeleton and participate in the tensile force required for vesicle budding from the Golgi. Thereby, may play a role in Golgi membrane trafficking and could indirectly give its flattened shape to the Golgi apparatus. Alternatively, in concert with LURAP1 and CDC42BPA/CDC42BPB, has been involved in modulating lamellar actomyosin retrograde flow tha…
MYO1B	0.103208	same	no	down	Myosin IB; Motor protein that may participate in process critical to neuronal development and function such as cell migration, neurite outgrowth and vesicular transport (1136 aa)
MYO9A	-0.05754	same	no	none	Myosin IXA; Myosins are actin-based motor molecules with ATPase activity. Unconventional myosins serve in intracellular movements. Regulates Rho activity in neurons, has a role in the regulation of neuronal morphology and function (By similarity) (2548 aa)
MYOG	-0.0330147	same	no	none	Myogenin (myogenic factor 4); Acts as a transcriptional activator that promotes transcription of muscle-specific target genes and plays a role in muscle differentiation, cell cycle exit and muscle atrophy. Essential for the development of functional embryonic skeletal fiber muscle differentiation. However is dispensable for postnatal skeletal muscle growth; phosphorylation by CAMK2G inhibits its …
MYOZ1	0.1499	same	yes	none	Myozenin 1; Myozenins may serve as intracellular binding proteins involved in linking Z-disk proteins such as alpha-actinin, gamma- filamin, TCAP/telethonin, LDB3/ZASP and localizing calcineurin signaling to the sarcomere. Plays an important role in the modulation of calcineurin signaling. May play a role in myofibrillogenesis (299 aa)
N4BP2L1	-0.0186849	same	no	none	NEDD4 binding protein 2-like 1 (243 aa)
NAA50	-0.0873074	same	no	none	N(alpha)-acetyltransferase 50, NatE catalytic subunit; Probable catalytic component of the NAA11-NAA15 complex which displays alpha (N-terminal) acetyltransferase activity (169 aa)
NAALADL1	-0.0103828	same	no	none	N-acetylated alpha-linked acidic dipeptidase-like 1; NAALADase-like activity unknown. Has no NAAG hydrolyzing activity. Exhibits a dipeptidyl-peptidase IV type activity. In vitro, cleaves Gly-Pro-AMC (By similarity) (740 aa)
NADSYN1	-0.0879293	same	no	none	NAD synthetase 1 (706 aa)
NAGK	0.0396418	same	no	none	N-acetylglucosamine kinase; Converts endogenous N-acetylglucosamine (GlcNAc), a major component of complex carbohydrates, from lysosomal degradation or nutritional sources into GlcNAc 6-phosphate. Involved in the N-glycolylneuraminic acid (Neu5Gc) degradation pathway- although human is not able to catalyze formation of Neu5Gc due to the inactive CMAHP enzyme, Neu5Gc is present in food and must be…
NANOS2	-0.0702989	same	no	none	Nanos homolog 2 (Drosophila); Plays a key role in the sexual differentiation of germ cells by promoting the male fate but suppressing the female fate. Represses the female fate pathways by suppressing meiosis, which in turn results in the promotion of the male fate. Maintains the suppression of meiosis by preventing STRA8 expression, which is required for premeiotic DNA replication, after CYP26B1…
NARFL	-0.0919268	same	no	none	Nuclear prelamin A recognition factor-like; Component of the cytosolic iron-sulfur protein assembly (CIA) complex, a multiprotein complex that mediates the incorporation of iron-sulfur cluster into extramitochondrial Fe/S proteins. Seems to negatively regulate the level of HIF1A expression, although this effect could be indirect (476 aa)
NCAPH	0.0152129	same	no	none	non-SMC condensin I complex, subunit H; Regulatory subunit of the condensin complex, a complex required for conversion of interphase chromatin into mitotic-like condense chromosomes. The condensin complex probably introduces positive supercoils into relaxed DNA in the presence of type I topoisomerases and converts nicked DNA into positive knotted forms in the presence of type II topoisomerases (7…
NCBP2	-0.02736	same	no	up	Nuclear cap binding protein subunit 2, 20kDa; Component of the cap-binding complex (CBC), which binds co-transcriptionally to the 5’ cap of pre-mRNAs and is involved in various processes such as pre-mRNA splicing, translation regulation, nonsense-mediated mRNA decay, RNA-mediated gene silencing (RNAi) by microRNAs (miRNAs) and mRNA export. The CBC complex is involved in mRNA export from the nucle…
NCOA4	0.0127847	same	no	none	Nuclear receptor coactivator 4; Enhances the androgen receptor transcriptional activity in prostate cancer cells. Ligand-independent coactivator of the peroxisome proliferator-activated receptor (PPAR) gamma (650 aa)
NCOA5	0.0477317	same	no	none	Nuclear receptor coactivator 5; Nuclear receptor coregulator that can have both coactivator and corepressor functions. Interacts with nuclear receptors for steroids (ESR1 and ESR2) independently of the steroid binding domain (AF-2) of the ESR receptors, and with the orphan nuclear receptor NR1D2. Involved in the coactivation of nuclear steroid receptors (ER) as well as the corepression of MYC in …
NCOR1	0.0423381	same	yes	none	Nuclear receptor corepressor 1; Mediates transcriptional repression by certain nuclear receptors. Part of a complex which promotes histone deacetylation and the formation of repressive chromatin structures which may impede the access of basal transcription factors. Participates in the transcriptional repressor activity produced by BCL6 (2440 aa)
NDUFA3	0.000129641	same	no	none	NADH dehydrogenase (ubiquinone) 1 alpha subcomplex, 3, 9kDa; Accessory subunit of the mitochondrial membrane respiratory chain NADH dehydrogenase (Complex I), that is believed not to be involved in catalysis. Complex I functions in the transfer of electrons from NADH to the respiratory chain. The immediate electron acceptor for the enzyme is believed to be ubiquinone (84 aa)
NDUFA4L2	0.023418	same	no	none	NADH dehydrogenase (ubiquinone) 1 alpha subcomplex, 4-like 2 (87 aa)
NDUFS1	-0.00191313	same	no	down	NADH dehydrogenase (ubiquinone) Fe-S protein 1, 75kDa (NADH-coenzyme Q reductase); Core subunit of the mitochondrial membrane respiratory chain NADH dehydrogenase (Complex I) that is believed to belong to the minimal assembly required for catalysis. Complex I functions in the transfer of electrons from NADH to the respiratory chain. The immediate electron acceptor for the enzyme is believed to be…
NEK4	0.170392	same	no	none	NIMA-related kinase 4; Protein kinase that seems to act exclusively upon threonine residues (By similarity). Required for normal entry into proliferative arrest after a limited number of cell divisions, also called replicative senescence. Required for normal cell cycle arrest in response to double-stranded DNA damage (841 aa)
NEK8	-0.0183869	same	no	none	NIMA-related kinase 8; Required for renal tubular integrity. May regulate local cytoskeletal structure in kidney tubule epithelial cells. May regulate ciliary biogenesis through targeting of proteins to the cilia (By similarity). Plays a role in organogenesis and is involved in the regulation of the Hippo signaling pathway (692 aa)
NELFA	-0.0015125	WHSC2	no	none	WHSC2; This gene is expressed ubiquitously with higher levels in fetal than in adult tissues. It encodes a protein sharing 93% sequence identity with the mouse protein. Wolf-Hirschhorn syndrome (WHS) is a malformation syndrome associated with a hemizygous deletion of the distal short arm of chromosome 4. This gene is mapped to the 165 kb WHS critical region, and may play a role in the phenotype o…
NFATC3	-0.352901	same	no	up	Nuclear factor of activated T-cells, cytoplasmic, calcineurin-dependent 3; Acts as a regulator of transcriptional activation. Plays a role in the inducible expression of cytokine genes in T-cells, especially in the induction of the IL-2 (1075 aa)
NIPSNAP3A	-0.0767035	same	no	none	Nipsnap homolog 3A (C. elegans) (247 aa)
NLRP1	-0.00892013	same	no	none	NLR family, pyrin domain containing 1; As the sensor component of the NLRP1 inflammasome, plays a crucial role in innate immunity and inflammation. In response to pathogens and other damage-associated signals, initiates the formation of the inflammasome polymeric complex, made of NLRP1, CASP1, and possibly PYCARD. Recruitement of proCASP1 to the inflammasome promotes its activation and CASP1-cata…
NME9	0.0702845	TXNDC6	no	none	NME/NM23 family member 9 (263 aa)
NNT	0.0346489	same	no	none	Nicotinamide nucleotide transhydrogenase; The transhydrogenation between NADH and NADP is coupled to respiration and ATP hydrolysis and functions as a proton pump across the membrane. May play a role in reactive oxygen species (ROS) detoxification in the adrenal gland (1086 aa)
NOD2	-0.152653	same	no	none	Nucleotide-binding oligomerization domain containing 2; Involved in gastrointestinal immunity. Upon stimulation by muramyl dipeptide (MDP), a fragment of bacterial peptidoglycan, binds the proximal adapter receptor-interacting RIPK2, which recruits ubiquitin ligases as XIAP, BIRC2, BIRC3 and the LUBAC complex, triggering activation of MAP kinases and activation of NF-kappa-B signaling. This in tu…
NOL10	-0.0477012	same	no	none	Nucleolar protein 10 (688 aa)
NOM1	0.0172068	same	no	none	Nucleolar protein with MIF4G domain 1; Plays a role in targeting PPP1CA to the nucleolus (860 aa)
NOX1	0.0227855	same	no	none	NADPH oxidase 1; NOH-1S is a voltage-gated proton channel that mediates the H(+) currents of resting phagocytes and other tissues. It participates in the regulation of cellular pH and is blocked by zinc. NOH-1L is a pyridine nucleotide-dependent oxidoreductase that generates superoxide and might conduct H(+) ions as part of its electron transport mechanism, whereas NOH-1S does not contain an elec…
NPEPPS	-0.0396636	same	no	none	Aminopeptidase puromycin sensitive; Aminopeptidase with broad substrate specificity for several peptides. Involved in proteolytic events essential for cell growth and viability. May act as regulator of neuropeptide activity. Plays a role in the antigen-processing pathway for MHC class I molecules. Involved in the N-terminal trimming of cytotoxic T-cell epitope precursors. Digests the poly-Q pepti…
NPY1R	0.0693649	same	no	none	Neuropeptide Y receptor Y1; Receptor for neuropeptide Y and peptide YY. The rank order of affinity of this receptor for pancreatic polypeptides is NPY > [Pro-34] PYY, PYY and [Leu-31, Pro-34] NPY > NPY (2-36) > [Ile-31, Gln-34] PP and PYY (3-36) > PP > NPY free acid (384 aa)
NPY5R	0.0112639	same	no	none	Neuropeptide Y receptor Y5; Receptor for neuropeptide Y and peptide YY. The activity of this receptor is mediated by G proteins that inhibit adenylate cyclase activity. Seems to be associated with food intake. Could be involved in feeding disorders (445 aa)
NR1H2	-0.102438	same	no	none	Nuclear receptor subfamily 1, group H, member 2; Nuclear receptor. Binds preferentially to double- stranded oligonucleotide direct repeats having the consensus half- site sequence 5’-AGGTCA-3’ and 4-nt spacing (DR-4). Regulates cholesterol uptake through MYLIP-dependent ubiquitination of LDLR, VLDLR and LRP8; DLDLR and LRP8. Interplays functionally with RORA for the regulation of genes involved i…
NR3C2	0.021069	same	yes	none	Nuclear receptor subfamily 3, group C, member 2; Receptor for both mineralocorticoids (MC) such as aldosterone and glucocorticoids (GC) such as corticosterone or cortisol. Binds to mineralocorticoid response elements (MRE) and transactivates target genes. The effect of MC is to increase ion and water transport and thus raise extracellular fluid volume and blood pressure and lower potassium levels…
NREP	-0.178915	C5orf13	no	down	Neuronal regeneration related protein homolog (rat); May have roles in neural function. Ectopic expression augments motility of gliomas. Promotes also axonal regeneration (By similarity). May also have functions in cellular differentiation (By similarity). Induces differentiation of fibroblast into myofibroblast and myofibroblast ameboid migration. Increases retinoic-acid regulation of lipid-drop…
NRIP3	-0.0207905	same	no	down	Nuclear receptor interacting protein 3 (241 aa)
NRSN1	0.0645793	same	no	none	Neurensin 1; May play an important role in neural organelle transport, and in transduction of nerve signals or in nerve growth. May play a role in neurite extension. May play a role in memory consolidation (By similarity) (195 aa)
NSMAF	0.0415839	same	no	none	Neutral sphingomyelinase (N-SMase) activation associated factor; Couples the p55 TNF-receptor (TNF-R55 / TNFR1) to neutral sphingomyelinase (N-SMASE). Specifically binds to the N- smase activation domain of TNF-R55. May regulate ceramide production by N-SMASE (948 aa)
NT5C3B	-0.105545	NT5C3L	no	none	5’-nucleotidase, cytosolic III-like; Specifically hydrolyzes 7-methylguanosine monophosphate (m(7)GMP) to 7-methylguanosine and inorganic phosphate (PubMed-23223233, PubMed-24603684). The specific activity for m(7)GMP may protect cells against undesired salvage of m(7)GMP and its incorporation into nucleic acids (PubMed-23223233). Also has weak activity for CMP (PubMed-23223233, PubMed-24603684).…
NT5M	-0.050435	same	no	down	5’,3’-nucleotidase, mitochondrial; Dephosphorylates specifically the 5’ and 2’(3’)- phosphates of uracil and thymine deoxyribonucleotides, and so protects mitochondrial DNA replication from excess dTTP. Has only marginal activity towards dIMP and dGMP (228 aa)
NUDT16	-0.116054	same	no	none	Nudix (nucleoside diphosphate linked moiety X)-type motif 16; RNA-binding and decapping enzyme that catalyzes the cleavage of the cap structure of snoRNAs and mRNAs in a metal- dependent manner. Part of the U8 snoRNP complex that is required for the accumulation of mature 5.8S and 28S rRNA. Has diphosphatase activity and removes m7G and/or m227G caps from U8 snoRNA and leaves a 5’monophosphate on…
NUDT5	-0.0481062	same	no	none	Nudix (nucleoside diphosphate linked moiety X)-type motif 5; Hydrolyzes with similar activities ADP-ribose ADP- mannose, ADP-glucose, 8-oxo-GDP and 8-oxo-dGDP. Can also hydrolyze other nucleotide sugars with low activity. Does not play a role in U8 snoRNA decapping activity. Binds U8 snoRNA (219 aa)
NUP188	-0.0206923	same	no	none	Nucleoporin 188kDa; May function as a component of the nuclear pore complex (NPC) (1749 aa)
NUP210L	-0.0306987	same	no	none	Nucleoporin 210kDa-like (1888 aa)
NUP85	-0.107515	same	no	none	Nucleoporin 85kDa; Essential component of the nuclear pore complex (NPC) that seems to be required for NPC assembly and maintenance. As part of the NPC Nup107-160 subcomplex plays a role in RNA export and in tethering NUP98/Nup98 and NUP153 to the nucleus. The Nup107-160 complex seems to be required for spindle assembly during mitosis. NUP85 is required for membrane clustering of CCL2- activated …
NUP98	-0.0133432	same	no	none	Nucleoporin 98kDa; Plays a role in the nuclear pore complex (NPC) assembly and/or maintenance. Nup98 and Nup96 are involved in the bidirectional transport across the NPC. May anchor NUP153 and TPR to the NPC (1800 aa)
NVL	-0.00218606	same	no	none	Nuclear VCP-like; Participates in the assembly of the telomerase holoenzyme and effecting of telomerase activity via its interaction with TERT (PubMed-22226966). May play a role in 60S ribosomal subunit biogenesis (PubMed-15469983, PubMed-16782053) (856 aa)
NWD2	-0.0424797	KIAA1239	no	none	KIAA1239;Leucine-Rich Repeat And WD Repeat-Containing Protein
OCLM	0.00541875	none	no	none	Oculomedin (44 aa);The protein encoded by this gene is induced by cyclic mechanical stretching in trabecular cells of the eye and it is also expressed in retina. This protein may play a role in trabecular meshwork function and the development of glaucoma.
OCLN	0.0543471	same	no	none	Occludin; May play a role in the formation and regulation of the tight junction (TJ) paracellular permeability barrier. It is able to induce adhesion when expressed in cells lacking tight junctions (522 aa)
ODF1	-0.0594961	same	no	none	Outer dense fiber of sperm tails 1; Component of the outer dense fibers (ODF) of spermatozoa. ODF are filamentous structures located on the outside of the axoneme in the midpiece and principal piece of the mammalian sperm tail and may help to maintain the passive elastic structures and elastic recoil of the sperm tail (250 aa)
ODF2L	-0.0235095	same	no	none	Outer dense fiber of sperm tails 2-like (636 aa)
OLAH	-0.0889573	same	no	none	oleoyl-ACP hydrolase (318 aa)
OLFM2	0.0275825	same	no	none	Olfactomedin 2; Involved in transforming growth factor beta (TGF-beta)- induced smooth muscle differentiation. TGF-beta induces expression and nuclear translocation of OLFM2 where it binds to SRF, causing its dissociation from the transcriptional repressor HEY2/HERP1 and facilitating binding of SRF to target genes (PubMed-25298399). Plays a role in AMPAR complex organization (By similarity) (454 …
OMA1	0.0846018	same	no	none	OMA1 zinc metallopeptidase homolog (S. cerevisiae); Metalloprotease that is part of the quality control system in the inner membrane of mitochondria. Following stress conditions that induce loss of mitochondrial membrane potential, mediates cleavage of OPA1 at S1 position, leading to OPA1 inactivation and negative regulation of mitochondrial fusion. May also cleave UQCC3 under these conditions. I…
OPLAH	0.0402182	none	no	none	OPLAH (5-Oxoprolinase (ATP-Hydrolysing)) is a Protein Coding gene. Diseases associated with OPLAH include 5-Oxoprolinase Deficiency and Glutathione Synthetase Deficiency. Among its related pathways are Glutathione metabolism and Cytochrome P450 - arranged by substrate type. Catalyzes the cleavage of 5-oxo-L-proline to form L-glutamate coupled to the hydrolysis of ATP to ADP and inorganic phosphat…
OPRL1	-0.0404049	same	no	down	Opiate receptor-like 1; G-protein coupled opioid receptor that functions as receptor for the endogenous neuropeptide nociceptin. Ligand binding causes a conformation change that triggers signaling via guanine nucleotide-binding proteins (G proteins) and modulates the activity of down-stream effectors. Signaling via G proteins mediates inhibition of adenylate cyclase activity and calcium channel a…
OR11H4	0.0583077	same	no	none	Olfactory receptor, family 11, subfamily H, member 4; Odorant receptor (324 aa)
OR2B2	0.0793896	same	no	none	Olfactory receptor, family 2, subfamily B, member 2; Odorant receptor (357 aa)
OR2L3	-0.00621751	same	no	none	Olfactory receptor, family 2, subfamily L, member 3; Odorant receptor (312 aa)
OR2T11	-0.0883442	same	no	none	Olfactory receptor, family 2, subfamily T, member 11; Odorant receptor (316 aa)
OR52E4	0.116304	same	no	none	Olfactory receptor, family 52, subfamily E, member 4; Odorant receptor (312 aa)
OR52M1	-0.0956628	same	yes	none	Olfactory receptor, family 52, subfamily M, member 1; Odorant receptor (317 aa)
OR56A1	-0.0981672	same	no	none	Olfactory receptor, family 56, subfamily A, member 1; Odorant receptor (318 aa)
OR56B4	0.0107722	same	no	none	Olfactory receptor, family 56, subfamily B, member 4; Odorant receptor (319 aa)
OR5C1	0.00676342	same	no	none	Olfactory receptor, family 5, subfamily C, member 1; Odorant receptor (320 aa)
OR6T1	-0.0663019	same	no	none	Olfactory receptor, family 6, subfamily T, member 1; Odorant receptor (323 aa)
OR7A17	-0.0390543	same	no	none	Olfactory receptor, family 7, subfamily A, member 17; Odorant receptor (309 aa)
OR8B4	0.0575906	same	no	none	Olfactory receptor, family 8, subfamily B, member 4; Odorant receptor (309 aa)
OR9G1	-0.0262551	same	no	none	Olfactory receptor, family 9, subfamily G, member 1; Odorant receptor (305 aa)
OSGEPL1	-0.221521	same	no	none	O-sialoglycoprotein endopeptidase-like 1; Required for the formation of a threonylcarbamoyl group on adenosine at position 37 (t(6)A37) in mitochondrial tRNAs that read codons beginning with adenine. Probably involved in the transfer of the threonylcarbamoyl moiety of threonylcarbamoyl-AMP (TC-AMP) to the N6 group of A37. Involved in mitochondrial genome maintenance (414 aa)
OSGIN1	-0.017569	same	no	up	Oxidative stress induced growth inhibitor 1; Regulates the differentiation and proliferation of normal cells through the regulation of cell death (477 aa)
OTOL1	0.0040289	same	no	none	Otolin 1 (477 aa)
OTOP2	-0.0775721	same	no	none	Otopetrin 2 (562 aa)
OTUD7B	-0.0103449	same	no	none	OTU domain containing 7B; Negative regulator of the non-canonical NF-kappa-B pathway that acts by mediating deubiquitination of TRAF3, an inhibitor of the NF-kappa-B pathway, thereby acting as a negative regulator of B-cell responses. In response to non-canonical NF- kappa-B stimuli, deubiquitinates ’Lys-48’-linked polyubiquitin chains of TRAF3, preventing TRAF3 proteolysis and over-activation of…
OTX1	0.0211932	same	yes	none	Orthodenticle homeobox 1; Probably plays a role in the development of the brain and the sense organs. Can bind to the BCD target sequence (BTS)- 5’-TCTAATCCC-3’ (354 aa)
OVCA2	0.1074	same	no	none	Ovarian tumor suppressor candidate 2 (227 aa)
OVGP1	-0.144439	same	no	none	Oviductal glycoprotein 1, 120kDa; Binds to oocyte zona pellucida in vivo. May play a role in the fertilization process and/or early embryonic development (678 aa)
OXGR1	0.0505945	same	no	none	Oxoglutarate (alpha-ketoglutarate) receptor 1; Receptor for alpha-ketoglutarate. Seems to act exclusively through a G(q)-mediated pathway (By similarity) (337 aa)
OXNAD1	-0.0058199	same	no	none	Oxidoreductase NAD-binding domain containing 1 (312 aa)
PADI3	0.0070487	same	no	none	Peptidyl arginine deiminase, type III; Catalyzes the deimination of arginine residues of proteins (664 aa)
PAGE1	-0.0875249	same	no	none	P antigen family, member 1 (prostate associated) (146 aa);This gene belongs to a family of genes that are expressed in a variety of tumors but not in normal tissues, except for the testis. Unlike the other gene family members, this gene does not encode an antigenic peptide. Nothing is presently known about the function of this protein.
PAPOLB	-0.0483664	same	no	none	poly(A) polymerase beta (testis specific) (636 aa);PAPOLB (Poly(A) Polymerase Beta) is a Protein Coding gene. Among its related pathways are mRNA surveillance pathway. GO annotations related to this gene include RNA binding and polynucleotide adenylyltransferase activity.
PAQR6	0.199651	same	no	none	Progestin and adipoQ receptor family member VI (351 aa)
PARK7	0.0329037	same	no	none	Parkinson protein 7; Protein deglycase that repairs methylglyoxal- and glyoxal-glycated amino acids and proteins, and releases repaired proteins and lactate or glycolate, respectively. Deglycates cysteines, arginines and lysines residues in proteins, and thus reactivates these proteins by reversing glycation by glyoxals. Acts on early glycation intermediates (hemithioacetals and aminocarbinols), …
PARP2	0.0689289	same	no	down	Poly (ADP-ribose) polymerase 2; Involved in the base excision repair (BER) pathway, by catalyzing the poly(ADP-ribosyl)ation of a limited number of acceptor proteins involved in chromatin architecture and in DNA metabolism. This modification follows DNA damages and appears as an obligatory step in a detection/signaling pathway leading to the reparation of DNA strand breaks (583 aa)
PAX6	0.0539516	same	yes	none	Paired box 6; Transcription factor with important functions in the development of the eye, nose, central nervous system and pancreas. Required for the differentiation of pancreatic islet alpha cells (By similarity). Competes with PAX4 in binding to a common element in the glucagon, insulin and somatostatin promoters. Regulates specification of the ventral neuron subtypes by establishing the corre…
PAXIP1	0.315608	same	no	none	PAX interacting (with transcription-activation domain) protein 1; Involved in DNA damage response and in transcriptional regulation through histone methyltransferase (HMT) complexes. Plays a role in early development. In DNA damage response is required for cell survival after ionizing radiation. In vitro shown to be involved in the homologous recombination mechanism for the repair of double-stran…
PCDH10	-0.0318407	same	yes	none	Protocadherin 10; Potential calcium-dependent cell-adhesion protein (1040 aa)
PCK1	-0.132735	same	no	none	Phosphoenolpyruvate carboxykinase 1 (soluble); Catalyzes the conversion of oxaloacetate (OAA) to phosphoenolpyruvate (PEP), the rate-limiting step in the metabolic pathway that produces glucose from lactate and other precursors derived from the citric acid cycle (622 aa)
PCSK2	0.0850051	same	no	down	Proprotein convertase subtilisin/kexin type 2; Involved in the processing of hormone and other protein precursors at sites comprised of pairs of basic amino acid residues. Responsible for the release of glucagon from proglucagon in pancreatic A cells (638 aa)
PCSK7	0.0795528	same	no	none	Proprotein convertase subtilisin/kexin type 7; Likely to represent a ubiquitous endoprotease activity within constitutive secretory pathways and capable of cleavage at the RXXX[KR]R consensus motif (785 aa)
PCYOX1L	0.104278	same	no	none	Prenylcysteine oxidase 1 like; Probable oxidoreductase (494 aa)
PDE4D	0.0423923	same	no	down	Phosphodiesterase 4D, cAMP-specific; Hydrolyzes the second messenger cAMP, which is a key regulator of many important physiological processes (809 aa)
PDE7B	0.0454714	same	no	none	Phosphodiesterase 7B; Hydrolyzes the second messenger cAMP, which is a key regulator of many important physiological processes. May be involved in the control of cAMP-mediated neural activity and cAMP metabolism in the brain (450 aa)
PDE8A	0.0377875	same	no	none	Phosphodiesterase 8A; Hydrolyzes the second messenger cAMP, which is a key regulator of many important physiological processes. May be involved in maintaining basal levels of the cyclic nucleotide and/or in the cAMP regulation of germ cell development (829 aa)
PDHA2	0.0454932	same	no	none	Pyruvate dehydrogenase (lipoamide) alpha 2; The pyruvate dehydrogenase complex catalyzes the overall conversion of pyruvate to acetyl-CoA and CO(2), and thereby links the glycolytic pathway to the tricarboxylic cycle (388 aa)
PDK3	0.0330503	same	no	none	Pyruvate dehydrogenase kinase, isozyme 3; Inhibits pyruvate dehydrogenase activity by phosphorylation of the E1 subunit PDHA1, and thereby regulates glucose metabolism and aerobic respiration. Can also phosphorylate PDHA2. Decreases glucose utilization and increases fat metabolism in response to prolonged fasting, and as adaptation to a high-fat diet. Plays a role in glucose homeostasis and in ma…
PDS5B	0.0672344	same	no	down	PDS5, regulator of cohesion maintenance, homolog B (S. cerevisiae); Regulator of sister chromatid cohesion in mitosis which may stabilize cohesin complex association with chromatin. May couple sister chromatid cohesion during mitosis to DNA replication. Cohesion ensures that chromosome partitioning is accurate in both meiotic and mitotic cells and plays an important role in DNA repair. Plays a ro…
PELI1	-0.00822208	same	no	none	Pellino E3 ubiquitin protein ligase 1; E3 ubiquitin ligase catalyzing the covalent attachment of ubiquitin moieties onto substrate proteins. Involved in the TLR and IL-1 signaling pathways via interaction with the complex containing IRAK kinases and TRAF6. Mediates ’Lys-63’-linked polyubiquitination of IRAK1 allowing subsequent NF-kappa-B activation (418 aa)
PET100	0.0396583	C19orf79	no	none	PET100 homolog (S. cerevisiae) (73 aa);Mitochondrial complex IV, or cytochrome c oxidase, is a large transmembrane protein complex that is part of the respiratory electron transport chain of mitochondria. The small protein encoded by this gene plays a role in the biogenesis of mitochondrial complex IV. This protein localizes to the inner mitochondrial membrane and is exposed to the intermembrane …
PEX26	-0.143226	same	no	none	Peroxisomal biogenesis factor 26; Probably required for protein import into peroxisomes. Anchors PEX1 and PEX6 to peroxisome membranes, possibly to form heteromeric AAA ATPase complexes required for the import of proteins into peroxisomes. Involved in the import of catalase and proteins containing a PTS2 target sequence, but not in import of proteins with a PTS1 target sequence (305 aa)
PEX6	0.0587398	same	no	none	Peroxisomal biogenesis factor 6; Involved in peroxisome biosynthesis. Required for stability of the PTS1 receptor. Anchored by PEX26 to peroxisome membranes, possibly to form heteromeric AAA ATPase complexes required for the import of proteins into peroxisomes (980 aa)
PFKFB3	-0.0475245	same	no	up	6-phosphofructo-2-kinase/fructose-2,6-biphosphatase 3; Synthesis and degradation of fructose 2,6-bisphosphate (520 aa)
PGLYRP1	-0.127493	same	no	none	Peptidoglycan recognition protein 1; Pattern receptor that binds to murein peptidoglycans (PGN) of Gram-positive bacteria. Has bactericidal activity towards Gram-positive bacteria. May kill Gram-positive bacteria by interfering with peptidoglycan biosynthesis. Binds also to Gram- negative bacteria, and has bacteriostatic activity towards Gram- negative bacteria. Plays a role in innate immunity (1…
PHACTR1	0.0614596	same	no	down	Phosphatase and actin regulator 1; Binds actin monomers (G actin) and plays a role in the reorganization of the actin cytoskeleton and in formation of actin stress fibers. Plays a role in cell motility. Plays a role in the formation of tubules by endothelial cells. Regulates PPP1CA activity. Required for normal cell survival (580 aa)
PHKB	0.00403107	same	no	none	Phosphorylase kinase, beta; Phosphorylase b kinase catalyzes the phosphorylation of serine in certain substrates, including troponin I. The beta chain acts as a regulatory unit and modulates the activity of the holoenzyme in response to phosphorylation (1093 aa)
PHLDA1	0.138524	same	no	none	Pleckstrin homology-like domain, family A, member 1; Seems to be involved in regulation of apoptosis. May be involved in detachment-mediated programmed cell death. May mediate apoptosis during neuronal development. May be involved in regulation of anti-apoptotic effects of IGF1. May be involved in translational regulation (401 aa)
PHYKPL	-0.0116041	AGXT2L2	no	none	This is a nuclear gene encoding a mitochondrial enzyme that catalyzes the conversion of 5-phosphonooxy-L-lysine to ammonia, inorganic phosphate, and 2-aminoadipate semialdehyde. Mutations in this gene may cause phosphohydroxylysinuria.AGXT2L2
PIAS3	0.00206317	same	no	none	Protein inhibitor of activated STAT, 3; Functions as an E3-type small ubiquitin-like modifier (SUMO) ligase, stabilizing the interaction between UBE2I and the substrate, and as a SUMO-tethering factor. Plays a crucial role as a transcriptional coregulation in various cellular pathways, including the STAT pathway and the steroid hormone signaling pathway. Involved in regulating STAT3 signaling via…
PIEZO2	0.218134	ENSG00000154864	no	none	Piezo-type mechanosensitive ion channel component 2; Component of a mechanosensitive channel required for rapidly adapting mechanically activated (MA) currents. Required for Merkel-cell mechanotransduction. Plays a major role in light- touch mechanosensation (2777 aa)
PIGA	0.0772867	same	no	none	Phosphatidylinositol glycan anchor biosynthesis, class A; Necessary for the synthesis of N-acetylglucosaminyl- phosphatidylinositol, the very early intermediate in GPI-anchor biosynthesis (484 aa)
PIGO	-0.00286339	same	no	none	Phosphatidylinositol glycan anchor biosynthesis, class O; Ethanolamine phosphate transferase involved in glycosylphosphatidylinositol-anchor biosynthesis. Transfers ethanolamine phosphate to the GPI third mannose which links the GPI-anchor to the C-terminus of the proteins by an amide bond (By similarity) (1089 aa)
PIGP	-0.0103374	same	no	none	Phosphatidylinositol glycan anchor biosynthesis, class P; Part of the complex catalyzing the transfer of N- acetylglucosamine from UDP-N-acetylglucosamine to phosphatidylinositol, the first step of GPI biosynthesis (158 aa)
PIK3CA	0.0359531	same	no	none	Phosphatidylinositol-4,5-bisphosphate 3-kinase, catalytic subunit alpha; Phosphoinositide-3-kinase (PI3K) that phosphorylates PtdIns (Phosphatidylinositol), PtdIns4P (Phosphatidylinositol 4- phosphate) and PtdIns(4,5)P2 (Phosphatidylinositol 4,5- bisphosphate) to generate phosphatidylinositol 3,4,5-trisphosphate (PIP3). PIP3 plays a key role by recruiting PH domain-containing proteins to the memb…
PIK3R2	0.00224785	same	yes	none	Phosphoinositide-3-kinase, regulatory subunit 2 (beta); Regulatory subunit of phosphoinositide-3-kinase (PI3K), a kinase that phosphorylates PtdIns(4,5)P2 (Phosphatidylinositol 4,5-bisphosphate) to generate phosphatidylinositol 3,4,5- trisphosphate (PIP3). PIP3 plays a key role by recruiting PH domain-containing proteins to the membrane, including AKT1 and PDPK1, activating signaling cascades inv…
PIM1	-0.0270897	same	no	up	Pim-1 oncogene; Proto-oncogene with serine/threonine kinase activity involved in cell survival and cell proliferation and thus providing a selective advantage in tumorigenesis. Exerts its oncogenic activity through- the regulation of MYC transcriptional activity, the regulation of cell cycle progression and by phosphorylation and inhibition of proapoptotic proteins (BAD, MAP3K5, FOXO3). Phosphory…
PITPNM1	-0.0521781	same	no	down	Phosphatidylinositol transfer protein, membrane-associated 1; Regulates RHOA activity, and plays a role in cytoskeleton remodeling. Necessary for normal completion of cytokinesis. Plays a role in maintaining normal diacylglycerol levels in the Golgi apparatus. Binds phosphatidyl inositol phosphates (in vitro). May catalyze the transfer of phosphatidylinositol and phosphatidylcholine between membr…
PITPNM2	0.00852724	same	no	none	Phosphatidylinositol transfer protein, membrane-associated 2; Catalyzes the transfer of phosphatidylinositol and phosphatidylcholine between membranes (in vitro). Binds calcium ions (1349 aa)
PKD2L1	-0.0307053	same	no	none	Polycystic kidney disease 2-like 1; Pore-forming subunit of a ciliary calcium channel that controls calcium concentration within primary cilia without affecting cytoplasmic calcium concentration. Forms a heterodimer with PKD1L1 in primary cilia and forms a calcium-permeant ciliary channel that regulates sonic hedgehog/SHH signaling and GLI2 transcription. May act as a sour taste receptor by formi…
PKN1	-0.000119003	same	no	up	Protein kinase N1; PKC-related serine/threonine-protein kinase involved in various processes such as regulation of the intermediate filaments of the actin cytoskeleton, cell migration, tumor cell invasion and transcription regulation. Part of a signaling cascade that begins with the activation of the adrenergic receptor ADRA1B and leads to the activation of MAPK14. Regulates the cytoskeletal netw…
PKN3	-0.0663392	same	no	none	Protein kinase N3; Contributes to invasiveness in malignant prostate cancer (889 aa)
PKP1	0.0680403	same	no	none	Plakophilin 1 (ectodermal dysplasia/skin fragility syndrome); Seems to play a role in junctional plaques. Contributes to epidermal morphogenesis (747 aa)
PLA2G15	0.165782	same	no	none	Phospholipase A2, group XV; Has transacylase and calcium-independent phospholipase A2 activity (PubMed-20410020, PubMed-23958596). Catalyzes the formation of 1-O-acyl-N-acetylsphingosine and the concomitant release of a lyso-phospholipid (PubMed-11790796, PubMed-25727495). Has high activity with 1-palmitoyl-2-oleoyl-sn-glycero-3- phosphocholine (POPC) and 1,2-dioleoyl-sn-glycero-3-phosphocholine …
PLA2G2A	-0.0745612	same	no	none	Phospholipase A2, group IIA (platelets, synovial fluid); Thought to participate in the regulation of the phospholipid metabolism in biomembranes including eicosanoid biosynthesis. Catalyzes the calcium-dependent hydrolysis of the 2- acyl groups in 3-sn-phosphoglycerides (144 aa)
PLA2G4F	-0.0837606	same	no	none	Phospholipase A2, group IVF; Calcium-dependent phospholipase A2 that selectively hydrolyzes glycerophospholipids in the sn-2 position. Has higher enzyme activity for phosphatidylethanolamine than phosphatidylcholine (By similarity) (849 aa)
PLEKHA1	-0.0507893	same	no	none	Pleckstrin homology domain containing, family A (phosphoinositide binding specific) member 1; Binds specifically to phosphatidylinositol 3,4- diphosphate (PtdIns3,4P2), but not to other phosphoinositides. May recruit other proteins to the plasma membrane (404 aa)
PLEKHJ1	0.025721	same	no	none	Pleckstrin homology domain containing, family J member 1 (149 aa)
PLG	0.0348215	same	no	none	Plasminogen; Plasmin dissolves the fibrin of blood clots and acts as a proteolytic factor in a variety of other processes including embryonic development, tissue remodeling, tumor invasion, and inflammation. In ovulation, weakens the walls of the Graafian follicle. It activates the urokinase-type plasminogen activator, collagenases and several complement zymogens, such as C1 and C5. Cleavage of f…
PLIN1	0.0169793	same	no	none	Perilipin 1; Modulator of adipocyte lipid metabolism. Coats lipid storage droplets to protect them from breakdown by hormone- sensitive lipase (HSL). Its absence may result in leanness. Plays a role in unilocular lipid droplet formation by activating CIDEC. Their interaction promotes lipid droplet enlargement and directional net neutral lipid transfer. May modulate lipolysis and triglyceride leve…
PLIN3	-0.0466831	same	no	up	Perilipin 3; Required for the transport of mannose 6-phosphate receptors (MPR) from endosomes to the trans-Golgi network (434 aa)
PLSCR4	0.0369596	same	no	up	Phospholipid scramblase 4; May mediate accelerated ATP-independent bidirectional transbilayer migration of phospholipids upon binding calcium ions that results in a loss of phospholipid asymmetry in the plasma membrane. May play a central role in the initiation of fibrin clot formation, in the activation of mast cells and in the recognition of apoptotic and injured cells by the reticuloendothelia…
PLXNA3	-0.107805	same	no	none	Plexin A3; Coreceptor for SEMA3A and SEMA3F. Necessary for signaling by class 3 semaphorins and subsequent remodeling of the cytoskeleton. Plays a role in axon guidance in the developing nervous system. Regulates the migration of sympathetic neurons, but not of neural crest precursors. Required for normal dendrite spine morphology in pyramidal neurons. May play a role in regulating semaphorin-med…
PMPCA	-0.0782973	same	no	none	Peptidase (mitochondrial processing) alpha; Cleaves presequences (transit peptides) from mitochondrial protein precursors (525 aa)
PNLIP	0.145702	same	no	none	Pancreatic lipase (465 aa);This gene encodes a member of the lipase family of proteins. The encoded enzyme is secreted by the pancreas and hydrolyzes triglycerides in the small intestine, and is essential for the efficient digestion of dietary fats. Inhibition of the encoded enzyme may prevent high-fat diet-induced obesity in mice and result in weight loss in human patients with obesity. Mutation…
PNPT1	0.00163711	same	no	none	Polyribonucleotide nucleotidyltransferase 1; RNA-binding protein implicated in numerous RNA metabolic processes. Catalyzes the phosphorolysis of single-stranded polyribonucleotides processively in the 3’-to-5’ direction. Mitochondrial intermembrane factor with RNA-processing exoribonulease activity. Component of the mitochondrial degradosome (mtEXO) complex, that degrades 3’ overhang double- stra…
POF1B	0.133066	same	no	none	Premature ovarian failure, 1B; Plays a key role in the organization of epithelial monolayers by regulating the actin cytoskeleton. May be involved in ovary development (589 aa)
POLE4	-0.180389	same	no	none	Polymerase (DNA-directed), epsilon 4, accessory subunit; May play a role in allowing polymerase epsilon to carry out its replication and/or repair function (117 aa)
POLQ	0.0327497	same	no	none	Polymerase (DNA directed), theta; DNA polymerase that promotes microhomology-mediated end- joining (MMEJ), an alternative non-homologous end-joining (NHEJ) machinery triggered in response to double-strand breaks in DNA (PubMed-25642963, PubMed-25643323). MMEJ is an error-prone repair pathway that produces deletions of sequences from the strand being repaired and promotes genomic rearrangements, s…
POLR2H	0.12513	same	no	none	Polymerase (RNA) II (DNA directed) polypeptide H; DNA-dependent RNA polymerase catalyzes the transcription of DNA into RNA using the four ribonucleoside triphosphates as substrates. Common component of RNA polymerases I, II and III which synthesize ribosomal RNA precursors, mRNA precursors and many functional non-coding RNAs, and small RNAs, such as 5S rRNA and tRNAs, respectively (150 aa)
POMGNT2	0.0133147	C3orf39	no	none	POMGNT2;Glycosyltransferase-like domain containing 2; O-linked mannose beta-1,4-N- acetylglucosaminyltransferase that tranfers UDP-N-acetyl-D- glucosamine to the 4-position of the mannose to generate N-acetyl- D-glucosamine-beta-1,4-O-D-mannosylprotein. Involved in the biosynthesis of the phosphorylated O-mannosyl trisaccharide (N- acetylgalactosamine-beta-3-N-acetylglucosamine-beta-4-(phosphate-…
POP4	0.120402	same	no	none	Processing of precursor 4, ribonuclease P/MRP subunit (S. cerevisiae); Part of ribonuclease P, a protein complex that generates mature tRNA molecules by cleaving their 5’-ends. May function with RPP38 to coordinate the nucleolar targeting and/or assembly of RNase P (220 aa)
PPARD	-0.00263356	same	no	none	Peroxisome proliferator-activated receptor delta; Ligand-activated transcription factor. Receptor that binds peroxisome proliferators such as hypolipidemic drugs and fatty acids. Has a preference for poly-unsaturated fatty acids, such as gamma-linoleic acid and eicosapentanoic acid. Once activated by a ligand, the receptor binds to promoter elements of target genes. Regulates the peroxisomal beta…
PPAT	-0.0627665	same	no	none	Phosphoribosyl pyrophosphate amidotransferase (517 aa)
PPDPF	0.187963	same	no	up	Pancreatic progenitor cell differentiation and proliferation factor homolog (zebrafish); Probable regulator of exocrine pancreas development (114 aa)
PPEF1	0.0288943	same	no	none	Protein phosphatase, EF-hand calcium binding domain 1; May have a role in the recovery or adaptation response of photoreceptors. May have a role in development (653 aa)
PPIA	-0.0168457	same	no	none	Peptidylprolyl isomerase A (cyclophilin A); PPIases accelerate the folding of proteins. It catalyzes the cis-trans isomerization of proline imidic peptide bonds in oligopeptides (165 aa)
PPIC	0.00438126	same	no	none	Peptidylprolyl isomerase C (cyclophilin C); PPIases accelerate the folding of proteins. It catalyzes the cis-trans isomerization of proline imidic peptide bonds in oligopeptides (212 aa)
PPIP5K1	-0.146888	same	no	down	Diphosphoinositol pentakisphosphate kinase 1; Bifunctional inositol kinase that acts in concert with the IP6K kinases IP6K1, IP6K2 and IP6K3 to synthesize the diphosphate group-containing inositol pyrophosphates diphosphoinositol pentakisphosphate, PP-InsP5, and bis- diphosphoinositol tetrakisphosphate, (PP)2-InsP4. PP-InsP5 and (PP)2-InsP4, also respectively called InsP7 and InsP8, regulate a va…
PPM1M	0.190546	same	no	none	Protein phosphatase, Mg2+/Mn2+ dependent, 1M (247 aa)
PPP1R14C	-0.016898	same	no	none	Protein phosphatase 1, regulatory (inhibitor) subunit 14C; Inhibitor of the PP1 regulatory subunit PPP1CA (165 aa)
PPP1R16B	0.0080317	same	no	none	Protein phosphatase 1, regulatory subunit 16B; Regulator of protein phosphatase 1 (PP1) that acts as a positive regulator of pulmonary endothelial cell (EC) barrier function. Involved in PKA-mediated moesin dephosphorylation which is important in EC barrier protection against thrombin stimulation. Promotes the interaction of PPP1CA with RPSA/LAMR1 and in turn facilitates the dephosphorylation of …
PPP2R5B	-0.114419	same	no	down	Protein phosphatase 2, regulatory subunit B’, beta; The B regulatory subunit might modulate substrate selectivity and catalytic activity, and also might direct the localization of the catalytic enzyme to a particular subcellular compartment. The phosphorylated form mediates the interaction between AKT1 and PP2A phosphatase leading to dephosphorylation of AKT1 on the ’Thr-308’ and ’Ser-373’ residu…
PPP3CC	0.0775088	same	no	none	Protein phosphatase 3, catalytic subunit, gamma isozyme; Calcium-dependent, calmodulin-stimulated protein phosphatase. This subunit may have a role in the calmodulin activation of calcineurin (512 aa)
PPP6R1	-0.0272737	same	no	none	Protein phosphatase 6, regulatory subunit 1; Regulatory subunit of protein phosphatase 6 (PP6). May function as a scaffolding PP6 subunit. Involved in the PP6- mediated dephosphorylation of NFKBIE opposing its degradation in response to TNF-alpha (881 aa)
PREX2	0.0716236	same	no	none	Phosphatidylinositol-3,4,5-trisphosphate-dependent Rac exchange factor 2; Functions as a RAC1 guanine nucleotide exchange factor (GEF), activating Rac proteins by exchanging bound GDP for free GTP. Its activity is synergistically activated by phosphatidylinositol 3,4,5-trisphosphate and the beta gamma subunits of heterotrimeric G protein. Mediates the activation of RAC1 in a PI3K-dependent manner…
PRKAG2	0.226536	same	no	down	Protein kinase, AMP-activated, gamma 2 non-catalytic subunit; AMP/ATP-binding subunit of AMP-activated protein kinase (AMPK), an energy sensor protein kinase that plays a key role in regulating cellular energy metabolism. In response to reduction of intracellular ATP levels, AMPK activates energy-producing pathways and inhibits energy-consuming processes- inhibits protein, carbohydrate and lipid …
PRKAR1A	-0.0113494	same	no	none	Protein kinase, cAMP-dependent, regulatory, type I, alpha; Regulatory subunit of the cAMP-dependent protein kinases involved in cAMP signaling in cells (381 aa)
PRKCE	-0.006263	same	no	down	Protein kinase C, epsilon; Calcium-independent, phospholipid- and diacylglycerol (DAG)-dependent serine/threonine-protein kinase that plays essential roles in the regulation of multiple cellular processes linked to cytoskeletal proteins, such as cell adhesion, motility, migration and cell cycle, functions in neuron growth and ion channel regulation, and is involved in immune response, cancer cell…
PRKCI	0.145438	same	no	none	Protein kinase C, iota; Calcium- and diacylglycerol-independent serine/ threonine-protein kinase that plays a general protective role against apoptotic stimuli, is involved in NF-kappa-B activation, cell survival, differentiation and polarity, and contributes to the regulation of microtubule dynamics in the early secretory pathway. Is necessary for BCR-ABL oncogene-mediated resistance to apoptoti…
PRMT6	-0.0656788	same	no	none	Protein arginine methyltransferase 6; Arginine methyltransferase that can catalyze the formation of both omega-N monomethylarginine (MMA) and asymmetrical dimethylarginine (aDMA), with a strong preference for the formation of aDMA. Preferentially methylates arginyl residues present in a glycine and arginine-rich domain and displays preference for monomethylated substrates. Specifically mediates t…
PRND	0.0109372	same	no	none	Prion protein 2 (dublet) (176 aa)
PROSC	0.0265916	same	no	none	Proline synthetase co-transcribed homolog (bacterial) (275 aa)
PROSER1	0.0357301	same	no	none	Proline and serine rich 1 (944 aa)
PRPF38A	0.0621281	same	no	none	PRP38 pre-mRNA processing factor 38 (yeast) domain containing A; May be required for pre-mRNA splicing (312 aa)
PRPF38B	0.140949	same	no	none	PRP38 pre-mRNA processing factor 38 (yeast) domain containing B; May be required for pre-mRNA splicing (546 aa)
PRR14L	-0.002421	same	no	none	Proline rich 14-like (2151 aa)
PRSS50	0.010345	same	no	none	Protease, serine, 50; May be involved in proteolysis through its threonine endopeptidase activity (385 aa)
PRSS57	0.0372247	same	no	none	Protease, serine, 57 (283 aa)
PSMC1	0.025503	same	no	none	Proteasome (prosome, macropain) 26S subunit, ATPase, 1; The 26S protease is involved in the ATP-dependent degradation of ubiquitinated proteins. The regulatory (or ATPase) complex confers ATP dependency and substrate specificity to the 26S complex (440 aa)
PSMD12	-0.060496	same	yes	down	Proteasome (prosome, macropain) 26S subunit, non-ATPase, 12; Acts as a regulatory subunit of the 26S proteasome which is involved in the ATP-dependent degradation of ubiquitinated proteins (456 aa)
PSMD4	-0.0787624	same	no	none	Proteasome (prosome, macropain) 26S subunit, non-ATPase, 4; Binds and presumably selects ubiquitin-conjugates for destruction. Displays selectivity for longer polyubiquitin chains. Modulates intestinal fluid secretion (377 aa)
PSPC1	0.0382291	same	no	down	Paraspeckle component 1; Regulates, cooperatively with NONO and SFPQ, androgen receptor-mediated gene transcription activity in Sertoli cell line (By similarity). Binds to poly(A), poly(G) and poly(U) RNA homopolymers. Regulates the circadian clock by repressing the transcriptional activator activity of the CLOCK-ARNTL/BMAL1 heterodimer (By similarity). Together with NONO, required for the format…
PSPN	0.0646483	same	no	none	Persephin; Exhibits neurotrophic activity on mesencephalic dopaminergic and motor neurons (156 aa)
PTGER1	0.10657	same	no	none	Prostaglandin E receptor 1 (subtype EP1), 42kDa; Receptor for prostaglandin E2 (PGE2). The activity of this receptor is mediated by G(q) proteins which activate a phosphatidylinositol-calcium second messenger system. May play a role as an important modulator of renal function. Implicated the smooth muscle contractile response to PGE2 in various tissues (402 aa)
PTH2	0.0563341	same	no	none	Parathyroid hormone 2; Plays a role as a potent and selective agonist of PTH2R resulting in adenyl cyclase activation and intracellular calcium levels elevation. Induces protein kinase C beta activation, recruitment of beta-arrestin and PTH2R internalization. May inhibit cell proliferation via its action on PTH2R activation. Neuropeptide which may also have a role in spermatogenesis. May activate…
PTPN14	-0.028517	same	no	none	Protein tyrosine phosphatase, non-receptor type 14; Protein tyrosine phosphatase which may play a role in the regulation of lymphangiogenesis, cell-cell adhesion, cell- matrix adhesion, cell migration, cell growth and also regulates TGF-beta gene expression, thereby modulating epithelial- mesenchymal transition. Mediates beta-catenin dephosphorylation at adhesion junctions. Acts as a negative reg…
PTPRK	-0.0766366	same	no	none	Protein tyrosine phosphatase, receptor type, K; Regulation of processes involving cell contact and adhesion such as growth control, tumor invasion, and metastasis. Negative regulator of EGFR signaling pathway. Forms complexes with beta-catenin and gamma-catenin/plakoglobin. Beta-catenin may be a substrate for the catalytic activity of PTPRK/PTP-kappa (1446 aa)
PTPRN2	0.0202525	same	no	none	Protein tyrosine phosphatase, receptor type, N polypeptide 2; Plays a role in vesicle-mediated secretory processes. Required for normal accumulation of secretory vesicles in hippocampus, pituitary and pancreatic islets. Required for the accumulation of normal levels of insulin-containing vesicles and preventing their degradation. Plays a role in insulin secretion in response to glucose stimuli. R…
PTRF	-0.00642831	same	no	none	Polymerase I and transcript release factor; Plays an important role in caveolae formation and organization. Required for the sequestration of mobile caveolin into immobile caveolae. Termination of transcription by RNA polymerase I involves pausing of transcription by TTF1, and the dissociation of the transcription complex, releasing pre-rRNA and RNA polymerase I from the template. PTRF is require…
PTRH1	-0.0160349	same	no	none	peptidyl-tRNA hydrolase 1 homolog (S. cerevisiae) (214 aa)
PXT1	0.0268319	same	no	none	Peroxisomal, testis specific 1 (134 aa)
PYROXD1	0.0107295	same	no	none	Pyridine nucleotide-disulphide oxidoreductase domain 1 (500 aa)
QARS	0.0694722	same	no	none	glutaminyl-tRNA synthetase; Plays a critical role in brain development (775 aa)
QRICH2	-0.0086112	same	no	none	Glutamine rich 2 (1663 aa)
RAB19	0.027206	same	yes	none	RAB19, member RAS oncogene family (217 aa)
RAB21	0.0658615	same	no	none	RAB21, member RAS oncogene family; Regulates integrin internalization and recycling, but does not influence the traffic of endosomally translocated receptors in general. As a result, may regulate cell adhesion and migration (By similarity). During the mitosis of adherent cells, controls the endosomal trafficking of integrins which is required for the successful completion of cytokinesis. Involved…
RAB36	-0.117138	same	no	none	RAB36, member RAS oncogene family; Protein transport. Probably involved in vesicular traffic (By similarity) (333 aa)
RAB8A	0.0678339	same	no	none	RAB8A, member RAS oncogene family; The small GTPases Rab are key regulators of intracellular membrane trafficking, from the formation of transport vesicles to their fusion with membranes. Rabs cycle between an inactive GDP-bound form and an active GTP-bound form that is able to recruit to membranes different sets of downstream effectors directly responsible for vesicle formation, movement, tether…
RABEP2	-0.073548	same	no	none	Rabaptin, RAB GTPase binding effector protein 2; Plays a role in membrane trafficking and in homotypic early endosome fusion (569 aa)
RABL3	-0.0302481	same	no	none	RAB, member of RAS oncogene family-like 3 (236 aa)
RAD51C	0.106194	same	no	none	RAD51 homolog C (S. cerevisiae); Essential for the homologous recombination (HR) pathway of DNA repair. Involved in the homologous recombination repair (HRR) pathway of double-stranded DNA breaks arising during DNA replication or induced by DNA-damaging agents. Part of the RAD21 paralog protein complexes BCDX2 and CX3 which act at different stages of the BRCA1-BRCA2-dependent HR pathway. Upon DNA…
RAD9A	0.103655	same	no	none	RAD9 homolog A (S. pombe); Component of the 9-1-1 cell-cycle checkpoint response complex that plays a major role in DNA repair. The 9-1-1 complex is recruited to DNA lesion upon damage by the RAD17-replication factor C (RFC) clamp loader complex. Acts then as a sliding clamp platform on DNA for several proteins involved in long-patch base excision repair (LP-BER). The 9-1-1 complex stimulates DNA…
RAD9B	-0.0223049	same	no	none	RAD9 homolog B (S. pombe) (429 aa)
RAE1	-0.0441741	same	no	none	RAE1 RNA export 1 homolog (S. pombe); Binds mRNA. May function in nucleocytoplasmic transport and in directly or indirectly attaching cytoplasmic mRNPs to the cytoskeleton (368 aa)
RALGPS1	-0.143464	same	no	down	Ral GEF with PH domain and SH3 binding motif 1; Guanine nucleotide exchange factor (GEF) for the small GTPase RALA. May be involved in cytoskeletal organization (By similarity). Guanine nucleotide exchange factor for (557 aa)
RARRES3	-0.0327811	same	no	up	Retinoic acid receptor responder (tazarotene induced) 3; Exhibits PLA1/2 activity, catalyzing the calcium- independent hydrolysis of acyl groups in various phosphotidylcholines (PC) and phosphatidylethanolamine (PE). For most substrates, PLA1 activity is much higher than PLA2 activity. N- and O-acylation activity is hardly detectable (164 aa)
RASGRF2	0.0149187	same	no	none	Ras protein-specific guanine nucleotide-releasing factor 2; Functions as a calcium-regulated nucleotide exchange factor activating both Ras and RAC1 through the exchange of bound GDP for GTP. Preferentially activates HRAS in vivo compared to RRAS based on their different types of prenylation. Functions in synaptic plasticity by contributing to the induction of long term potentiation (1237 aa)
RASL11A	-0.15077	same	no	none	RAS-like, family 11, member A; Regulator of rDNA transcription. Acts in cooperation UBF/UBTF and positively regulates RNA polymerase I transcription (By similarity) (242 aa)
RASSF9	0.0223242	same	no	none	Ras association (RalGDS/AF-6) domain family (N-terminal) member 9; May play a role in regulating vesicuar trafficking in cells (435 aa)
RAX2	0.0498466	same	no	none	Retina and anterior neural fold homeobox 2; May be involved in modulating the expression of photoreceptor specific genes. Binds to the Ret-1 and Bat-1 element within the rhodopsin promoter (184 aa)
RBL1	-0.0442915	same	no	none	Retinoblastoma-like 1 (p107); Key regulator of entry into cell division. Directly involved in heterochromatin formation by maintaining overall chromatin structure and, in particular, that of constitutive heterochromatin by stabilizing histone methylation. Recruits and targets histone methyltransferases KMT5B and KMT5C, leading to epigenetic transcriptional repression. Controls histone H4 ’Lys- 20…
RBM19	-0.255791	same	no	none	RNA binding motif protein 19; Plays a role in embryo pre-implantation development (960 aa)
RBM43	-0.0968604	same	no	none	RNA binding motif protein 43 (357 aa)
RBMS2	0.00314984	same	no	none	RNA binding motif, single stranded interacting protein 2 (407 aa)
RBP7	-0.0162499	same	no	none	Retinol binding protein 7, cellular; Intracellular transport of retinol (134 aa)
RDH10	0.0353641	same	no	up	Retinol dehydrogenase 10 (all-trans); Retinol dehydrogenase with a clear preference for NADP. Converts all-trans-retinol to all-trans-retinal. Has no detectable activity towards 11-cis-retinol, 9-cis-retinol and 13-cis-retinol (341 aa)
RDH5	0.0273908	same	no	none	Retinol dehydrogenase 5 (11-cis/9-cis); Stereospecific 11-cis retinol dehydrogenase, which catalyzes the final step in the biosynthesis of 11-cis retinaldehyde, the universal chromophore of visual pigments. Also able to oxidize 9-cis-retinol and 13-cis-retinol, but not all- trans-retinol. Active in the presence of NAD as cofactor but not in the presence of NADP (318 aa)
REEP6	-0.13855	same	no	none	Receptor accessory protein 6; May play a role in intracellular protein transport from the endoplasmic reticulum to the cell surface. May play a role in retinal development (By similarity) (184 aa)
RFT1	-0.104182	same	no	none	RFT1 homolog (S. cerevisiae); May be involved in N-linked oligosaccharide assembly. May participate in the translocation of oligosaccharide from the cytoplasmic side to the lumenal side of the endoplasmic reticulum membrane (541 aa)
RGMB	0.178186	same	no	none	RGM domain family, member B; Member of the repulsive guidance molecule (RGM) family that contributes to the patterning of the developing nervous system (By similarity). Acts as a bone morphogenetic protein (BMP) coreceptor that potentiates BMP signaling (By similarity). Promotes neuronal adhesion (By similarity). May inhibit neurite outgrowth (478 aa)
RGS3	-0.176343	same	no	up	Regulator of G-protein signaling 3; Down-regulates signaling from heterotrimeric G-proteins by increasing the GTPase activity of the alpha subunits, thereby driving them into their inactive GDP-bound form. Down-regulates G- protein-mediated release of inositol phosphates and activation of MAP kinases (1198 aa)
RGS7BP	0.00865633	same	no	none	Regulator of G-protein signaling 7 binding protein; Regulator of G protein-coupled receptor (GPCR) signaling. Regulatory subunit of the R7-Gbeta5 complexes that acts by controlling the subcellular location of the R7-Gbeta5 complexes. When palmitoylated, it targets the R7-Gbeta5 complexes to the plasma membrane, leading to inhibit G protein alpha subunits. When it is unpalmitoylated, the R7-Gbeta5…
RHBDD2	0.0725845	same	no	down	Rhomboid domain containing 2 (364 aa)
RHBDF1	0.0496471	same	no	none	Rhomboid 5 homolog 1 (Drosophila); Rhomboid protease-like protein which has no protease activity but regulates the secretion of several ligands of the epidermal growth factor receptor. Indirectly activates the epidermal growth factor receptor signaling pathway and may thereby regulate sleep, cell survival, proliferation and migration (855 aa)
RHOG	-0.0702074	same	no	none	Ras homolog family member G; Required for the formation of membrane ruffles during macropinocytosis. Plays a role in cell migration and is required for the formation of cup-like structures during trans-endothelial migration of leukocytes. In case of Salmonella enterica infection, activated by SopB and ARHGEF26/SGEF, which induces cytoskeleton rearrangements and promotes bacterial entry (191 aa)
RHOH	0.0337217	same	no	none	Ras homolog family member H; Negative regulator of hematopoietic progenitor cell proliferation, survival and migration. Critical regulator of thymocyte development and T-cell antigen receptor (TCR) signaling by mediating recruitment and activation of ZAP70. Required for phosphorylation of CD3Z, membrane translocation of ZAP70 and subsequent activation of the ZAP70-mediated pathways. Essential for…
RHOT1	-0.0321449	same	no	none	Ras homolog family member T1; Mitochondrial GTPase involved in mitochondrial trafficking. Probably involved in control of anterograde transport of mitochondria and their subcellular distribution (691 aa)
RHOT2	-0.0815033	same	no	none	Ras homolog family member T2; Mitochondrial GTPase involved in mitochondrial trafficking. Probably involved in control of anterograde transport of mitochondria and their subcellular distribution (By similarity) (618 aa)
RIMS3	0.187764	same	yes	down	Regulating synaptic membrane exocytosis 3; Regulates synaptic membrane exocytosis (308 aa)
RMI2	-0.102812	same	no	none	RMI2, RecQ mediated genome instability 2, homolog (S. cerevisiae); Essential component of the RMI complex, a complex that plays an important role in the processing of homologous recombination intermediates to limit DNA crossover formation in cells. The complex is therefore essential for the stability, localization, and function of complexes containing BLM. In the RMI complex, it is required to ta…
RNASE13	-0.0394911	same	no	none	Ribonuclease, RNase A family, 13 (non-active); Does not exhibit any ribonuclease activity (156 aa)
RNF103	0.1665	same	no	up	Ring finger protein 103; Acts as an E2-dependent E3 ubiquitin-protein ligase, probably involved in the ER-associated protein degradation pathway (685 aa)
RNF112	0.164634	same	no	down	Ring finger protein 112 (631 aa)
RNF123	0.045523	same	no	down	Ring finger protein 123; Catalytic subunit of the KPC complex that acts as E3 ubiquitin-protein ligase. Required for poly-ubiquitination and proteasome-mediated degradation of CDKN1B during G1 phase of the cell cycle (1314 aa)
RNF145	-0.0292222	same	no	none	Ring finger protein 145 (693 aa)
RNF146	-0.00808723	same	no	none	Ring finger protein 146; E3 ubiquitin-protein ligase that specifically binds poly-ADP-ribosylated (PARsylated) proteins and mediates their ubiquitination and subsequent degradation. May regulate many important biological processes, such as cell survival and DNA damage response. Acts as an activator of the Wnt signaling pathway by mediating the ubiquitination of PARsylated AXIN1 and AXIN2, 2 key c…
RNFT2	-0.0562061	same	no	down	Ring finger protein, transmembrane 2 (444 aa)
RNH1	-0.080529	same	no	none	Ribonuclease/angiogenin inhibitor 1; Ribonuclease inhibitor which inhibits RNASE1, RNASE2 and ANG. May play a role in redox homeostasis (461 aa)
ROBO3	0.0187104	same	no	none	Roundabout, axon guidance receptor, homolog 3 (Drosophila); Thought to be involved during neural development in axonal navigation at the ventral midline of the neural tube. In spinal chord development plays a role in guiding commissural axons probably by preventing premature sensitivity to Slit proteins thus inhibiting Slit signaling through ROBO1 (By similarity). Required for hindbrain axon midl…
ROBO4	0.124247	same	no	none	Roundabout, axon guidance receptor, homolog 4 (Drosophila); Receptor for Slit proteins, at least for SLIT2, and seems to be involved in angiogenesis and vascular patterning. May mediate the inhibition of primary endothelial cell migration by Slit proteins (By similarity) (1007 aa)
RPGR	-0.0867432	same	no	none	Retinitis pigmentosa GTPase regulator; Could be a guanine-nucleotide releasing factor. Plays a role in ciliogenesis. Probably regulates cilia formation by regulating actin stress filaments and cell contractility. Plays an important role in photoreceptor integrity. May play a critical role in spermatogenesis and in intraflagellar transport processes (By similarity). May be involved in microtubule …
RPGRIP1	-0.0303159	same	no	none	Retinitis pigmentosa GTPase regulator interacting protein 1; May function as scaffolding protein. Required for normal location of RPGR at the connecting cilium of photoreceptor cells. Required for normal disk morphogenesis and disk organization in the outer segment of photoreceptor cells and for survival of photoreceptor cells (1286 aa)
RPH3AL	0.103325	same	no	none	Rabphilin 3A-like (without C2 domains); Rab GTPase effector involved in the late steps of regulated exocytosis, both in endocrine and exocrine cells (By similarity). Acts as a potential RAB3B effector protein in epithelial cells (315 aa)
RPL11	-0.0115115	same	no	none	Ribosomal protein L11; Binds to 5S ribosomal RNA (By similarity). Required for rRNA maturation and formation of the 60S ribosomal subunits. Promotes nucleolar location of PML (By similarity) (178 aa)
RPL18	-0.0472909	same	no	up	Ribosomal protein L18 (188 aa)
RPL7L1	-0.0888786	same	no	none	Ribosomal protein L7-like 1 (246 aa)
RPN2	-0.0773934	same	no	up	Ribophorin II; Essential subunit of the N-oligosaccharyl transferase (OST) complex which catalyzes the transfer of a high mannose oligosaccharide from a lipid-linked oligosaccharide donor to an asparagine residue within an Asn-X-Ser/Thr consensus motif in nascent polypeptide chains (631 aa)
RPS6KB2	0.0727526	same	no	none	Ribosomal protein S6 kinase, 70kDa, polypeptide 2; Phosphorylates specifically ribosomal protein S6 (482 aa)
RRAS	0.0154697	same	no	up	Related RAS viral (r-ras) oncogene homolog; Regulates the organization of the actin cytoskeleton (PubMed-16537651, PubMed-18270267). With OSPBL3, modulates integrin beta-1 (ITGB1) activity (PubMed-18270267) (218 aa)
RSAD1	-0.202931	same	no	none	Radical S-adenosyl methionine domain containing 1; May be involved in porphyrin cofactor biosynthesis (442 aa)
RSPH3	0.00250549	same	no	none	Radial spoke 3 homolog (Chlamydomonas); Functions as a protein kinase A-anchoring protein that scaffolds the cAMP-dependent protein kinase holoenzyme. May serve as a point of convergence for MAPK and PKA signaling in cilia (560 aa)
RSPO1	0.0231907	same	no	none	R-spondin 1; Activator of the canonical Wnt signaling pathway by acting as a ligand for LGR4-6 receptors. Upon binding to LGR4-6 (LGR4, LGR5 or LGR6), LGR4-6 associate with phosphorylated LRP6 and frizzled receptors that are activated by extracellular Wnt receptors, triggering the canonical Wnt signaling pathway to increase expression of target genes. Also regulates the canonical Wnt/beta-catenin…
RTP3	-0.0887965	same	no	none	Receptor (chemosensory) transporter protein 3; Promotes functional cell surface expression of the bitter taste receptors TAS2R16 and TAS2R43 (232 aa)
RTTN	-0.0814552	same	no	none	Rotatin; Involved in the genetic cascade that governs left-right specification. Plays a role in the maintenance of a normal ciliary structure. Required for correct asymmetric expression of NODAL, LEFTY and PITX2 (2226 aa)
RWDD1	0.0415598	same	no	none	RWD domain containing 1; Protects DRG2 from proteolytic degradation (243 aa)
S100A7L2	-0.0137469	same	no	none	S100 calcium binding protein A7-like 2 (112 aa)
SAAL1	0.0278904	same	no	none	Serum amyloid A-like 1 (474 aa)
SACS	0.0248805	same	no	none	Spastic ataxia of Charlevoix-Saguenay (sacsin); Co-chaperone which acts as a regulator of the Hsp70 chaperone machinery and may be involved in the processing of other ataxia-linked proteins (4579 aa)
SAMD3	0.113351	same	no	none	Sterile alpha motif domain containing 3 (520 aa)
SAPCD1	-0.102916	ENSG00000228727	no	none	Suppressor APC domain containing 1 (178 aa)
SARNP	0.0403483	same	no	none	SAP domain containing ribonucleoprotein; Binds both single-stranded and double-stranded DNA with higher affinity for the single-stranded form. Specifically binds to scaffold/matrix attachment region DNA. Also binds single- stranded RNA. Enhances RNA unwinding activity of DDX39A. May participate in important transcriptional or translational control of cell growth, metabolism and carcinogenesis. Co…
SASH3	-0.0168114	same	no	none	SAM and SH3 domain containing 3; May function as a signaling adapter protein in lymphocytes (380 aa)
SBF2	-0.141508	same	no	up	SET binding factor 2; Guanine nucleotide exchange factor (GEF) which may activate RAB28. Promotes the exchange of GDP to GTP, converting inactive GDP-bound Rab proteins into their active GTP-bound form (1849 aa)
SCCPDH	-0.0172492	same	no	none	Saccharopine dehydrogenase (putative) (429 aa)
SCD	-0.0513113	same	no	none	stearoyl-CoA desaturase (delta-9-desaturase); Stearyl-CoA desaturase that utilizes O(2) and electrons from reduced cytochrome b5 to introduce the first double bond into saturated fatty acyl-CoA substrates (PubMed-15907797, PubMed-18765284). Catalyzes the insertion of a cis double bond at the delta-9 position into fatty acyl-CoA substrates including palmitoyl-CoA and stearoyl-CoA (PubMed-15907797,…
SCIN	0.159426	same	no	none	Scinderin; Ca(2+)-dependent actin filament-severing protein that is presumed to have a regulatory function in exocytosis by affecting the organization of the microfilament network underneath the plasma membrane. In vitro, also has barbed end capping and nucleating activities in the presence of Ca(2+). Regulates chondrocyte proliferation and differentiation. MAP kinases p38 and ERK1/2 mediate the …
SCMH1	-0.054993	same	no	none	Sex comb on midleg homolog 1 (Drosophila); Associates with Polycomb group (PcG) multiprotein complexes; the complex class is required to maintain the transcriptionally repressive state of some genes (660 aa)
SCN2A	0.0978086	same	yes	none	Sodium channel, voltage-gated, type II, alpha subunit; Mediates the voltage-dependent sodium ion permeability of excitable membranes. Assuming opened or closed conformations in response to the voltage difference across the membrane, the protein forms a sodium-selective channel through which Na(+) ions may pass in accordance with their electrochemical gradient (2005 aa)
SCP2	0.0135536	same	no	none	Sterol carrier protein 2; Mediates in vitro the transfer of all common phospholipids, cholesterol and gangliosides between membranes. May play a role in regulating steroidogenesis (547 aa)
SCUBE1	-0.0855388	same	no	none	Signal peptide, CUB domain, EGF-like 1; Could function as an adhesive molecule and its matrix bound and soluble fragments may play a critical role in vascular biology (988 aa)
SCYL1	0.183072	same	no	down	SCY1-like 1 (S. cerevisiae); Regulates COPI-mediated retrograde traffic. Has no detectable kinase activity in vitro (808 aa)
SDCCAG3	0.0482877	same	no	none	Serologically defined colon cancer antigen 3; May be involved in modulation of TNF response. May be involved in presentation of TNFRSF1A on the cell surface (By similarity). Involved in the endosome-to-plasma membrane trafficking and recycling of SNX27-retromer-dependent cargo proteins, such as GLUT1 (PubMed-25278552). Involved in the regulation of cytokinesis; the function may involve PTPN13 and…
SEC11A	-0.0324602	same	no	up	SEC11 homolog A (S. cerevisiae); Component of the microsomal signal peptidase complex which removes signal peptides from nascent proteins as they are translocated into the lumen of the endoplasmic reticulum (179 aa)
SEC14L1	-0.037772	same	no	none	SEC14-like 1 (S. cerevisiae); May play a role in innate immunity by inhibiting the antiviral RIG-I signaling pathway. In this pathway, functions as a negative regulator of DDX58/RIG-I, the cytoplasmic sensor of viral nucleic acids. Prevents the interaction of DDX58 with MAVS/IPS1, an important step in signal propagation (PubMed-23843640). May also regulate the SLC18A3 and SLC5A7 cholinergic trans…
SEC24B	-0.116293	same	no	none	SEC24 family, member B (S. cerevisiae); Component of the COPII coat, that covers ER-derived vesicles involved in transport from the endoplasmic reticulum to the Golgi apparatus. COPII acts in the cytoplasm to promote the transport of secretory, plasma membrane, and vacuolar proteins from the endoplasmic reticulum to the Golgi complex (1268 aa)
SEC61G	0.0137272	same	no	none	Sec61 gamma subunit; Necessary for protein translocation in the endoplasmic reticulum (68 aa)
SEC62	0.190939	same	no	none	SEC62 homolog (S. cerevisiae); Required for preprotein translocation (399 aa)
SEH1L	-0.0489808	same	no	none	SEH1-like (S. cerevisiae); Component of the Nup107-160 subcomplex of the nuclear pore complex (NPC). The Nup107-160 subcomplex is required for the assembly of a functional NPC. The Nup107-160 subcomplex is also required for normal kinetochore microtubule attachment, mitotic progression and chromosome segregation. This subunit plays a role in recruitment of the Nup107-160 subcomplex to the kinetoc…
SELENBP1	0.128295	same	no	none	Selenium binding protein 1; Selenium-binding protein which may be involved in the sensing of reactive xenobiotics in the cytoplasm. May be involved in intra-Golgi protein transport (By similarity) (472 aa)
SELV	0.0284293	ENSG00000186838	no	none	Selenoprotein V ; May be involved in a redox-related process (346 aa)
SEMA3G	0.0109329	same	no	none	Sema domain, immunoglobulin domain (Ig), short basic domain, secreted, (semaphorin) 3G; Has chemorepulsive activities for sympathetic axons. Ligand of NRP2 (By similarity) (782 aa)
SENP3	0.0414518	same	no	down	SUMO1/sentrin/SMT3 specific peptidase 3; Protease that releases SUMO2 and SUMO3 monomers from sumoylated substrates, but has only weak activity against SUMO1 conjugates. Deconjugates SUMO2 from MEF2D, which increases its transcriptional activation capability. Deconjugates SUMO2 and SUMO3 from CDCA8. Redox sensor that, when redistributed into nucleoplasm, can act as an effector to enhance HIF1A tr…
SENP7	-0.051657	same	no	none	SUMO1/sentrin specific peptidase 7; Protease that deconjugates SUMO2 and SUMO3 from targeted proteins, but not SUMO1. Catalyzes the deconjugation of poly-SUMO2 and poly-SUMO3 chains. Has very low efficiency in processing full- length SUMO proteins to their mature forms (1050 aa)
SERBP1	0.0581354	same	no	none	SERPINE1 mRNA binding protein 1; May play a role in the regulation of mRNA stability. Binds to the 3’-most 134 nt of the SERPINE1/PAI1 mRNA, a region which confers cyclic nucleotide regulation of message decay (408 aa)
SERTAD2	0.12326	same	no	none	SERTA domain containing 2; Acts at E2F-responsive promoters as coregulator to integrate signals provided by PHD- and/or bromodomain-containing transcription factors. May act as coactivator as well as corepressor of E2F1-TFDP1 and E2F4-TFDP1 complexes on E2F consensus binding sites, which would activate or inhibit E2F- target genes expression. Modulates fat storage by down-regulating the expressio…
SESN3	0.0208194	same	no	none	Sestrin 3 (492 aa)
SETD1B	-0.0259535	same	no	none	SET domain containing 1B; Histone methyltransferase that specifically methylates ’Lys-4’ of histone H3, when part of the SET1 histone methyltransferase (HMT) complex, but not if the neighboring ’Lys- 9’ residue is already methylated. H3 ’Lys-4’ methylation represents a specific tag for epigenetic transcriptional activation. The non-overalpping localization with SETD1A suggests that SETD1A and SET…
SETD5	-0.060209	same	yes	none	SET domain containing 5 (1442 aa)
SGCG	0.0649948	same	no	none	Sarcoglycan, gamma (35kDa dystrophin-associated glycoprotein); Component of the sarcoglycan complex, a subcomplex of the dystrophin-glycoprotein complex which forms a link between the F-actin cytoskeleton and the extracellular matrix (291 aa)
SH2D4B	0.0859	same	no	none	SH2 domain containing 4B (357 aa)
SH2D5	0.00645587	same	no	down	SH2 domain containing 5; May be involved in synaptic plasticity regulation through the control of Rac-GTP levels (423 aa)
SH3D21	-0.0293346	same	no	none	SH3 domain containing 21 (756 aa)
SH3RF2	-0.036941	same	no	none	SH3 domain containing ring finger 2; Inhibits PPP1CA phosphatase activity. May be a E3 ubiquitin-protein ligase (Potential). May play a role in cardiac function (729 aa)
SH3YL1	-0.0310467	same	no	none	SH3 domain containing, Ysc84-like 1 (S. cerevisiae) (342 aa)
SHOX2	0.0453976	same	no	none	Short stature homeobox 2; May be a growth regulator and have a role in specifying neural systems involved in processing somatosensory information, as well as in face and body structure formation (355 aa)
SIGLEC7	-0.162034	same	no	none	Sialic acid binding Ig-like lectin 7; Putative adhesion molecule that mediates sialic-acid dependent binding to cells. Preferentially binds to alpha-2,3- and alpha-2,6-linked sialic acid. Also binds disialogangliosides (disialogalactosyl globoside, disialyl lactotetraosylceramide and disialyl GalNAc lactotetraoslylceramide). The sialic acid recognition site may be masked by cis interactions with …
SIK2	-0.0422461	same	no	none	Salt-inducible kinase 2; Phosphorylates ’Ser-794’ of IRS1 in insulin-stimulated adipocytes, potentially modulating the efficiency of insulin signal transduction. Inhibits CREB activity by phosphorylating and repressing TORCs, the CREB-specific coactivators (926 aa)
SIX3	0.0193895	same	no	none	SIX homeobox 3; Transcriptional regulator which can act as both a transcriptional repressor and activator by binding a ATTA homeodomain core recognition sequence on these target genes. During forebrain development represses WNT1 expression allowing zona limitans intrathalamica formation and thereby ensuring proper anterio-posterior patterning of the diencephalon and formation of the rostral dienc…
SKAP1	-0.0739895	same	no	none	Src kinase associated phosphoprotein 1; Positively regulates T-cell receptor signaling by enhancing the MAP kinase pathway. Required for optimal conjugation between T-cells and antigen-presenting cells by promoting the clustering of integrin ITGAL on the surface of T-cells. May be involved in high affinity immunoglobulin epsilon receptor signaling in mast cells (359 aa)
SLAIN2	-0.105141	same	no	none	SLAIN motif family, member 2; Binds to the plus end of microtubules and regulates microtubule dynamics and microtubule organization. Promotes cytoplasmic microtubule nucleation and elongation. Required for normal structure of the microtubule cytoskeleton during interphase (581 aa)
SLC12A6	0.0671094	same	no	none	Solute carrier family 12 (potassium/chloride transporters), member 6; Mediates electroneutral potassium-chloride cotransport. May be activated by cell swelling. May contribute to cell volume homeostasis in single cells (1141 aa)
SLC12A8	0.0557071	same	no	none	Solute carrier family 12 (potassium/chloride transporters), member 8; Cation/chloride cotransporter that may play a role in the control of keratinocyte proliferation (714 aa)
SLC13A1	-0.000561135	same	no	none	Solute carrier family 13 (sodium/sulfate symporters), member 1; Sodium/sulfate cotransporter that mediates sulfate reabsorption in the kidney (595 aa)
SLC13A4	-0.111961	same	no	none	Solute carrier family 13 (sodium/sulfate symporters), member 4; Sodium/sulfate cotransporter that mediates sulfate reabsorption in the high endothelial venules (HEV) (626 aa)
SLC13A5	0.0160106	same	no	none	Solute carrier family 13 (sodium-dependent citrate transporter), member 5; High-affinity sodium/citrate cotransporter that mediates citrate entry into cells. The transport process is electrogenic; it is the trivalent form of citrate rather than the divalent form that is recognized as a substrate. May facilitate the utilization of circulating citrate for the generation of metabolic energy and for …
SLC16A9	-0.010926	same	no	none	Solute carrier family 16, member 9 (monocarboxylic acid transporter 9); Proton-linked monocarboxylate transporter. Catalyzes the rapid transport across the plasma membrane of many monocarboxylates (By similarity) (509 aa)
SLC22A14	0.0539622	same	no	none	Solute carrier family 22, member 14 (594 aa)
SLC22A18	0.171349	same	no	none	Solute carrier family 22, member 18; May act as a transporter of organic cations based on a proton efflux antiport mechanism. May play a role in the transport of chloroquine and quinidine-related compounds in kidney (424 aa)
SLC22A2	0.0182531	same	no	none	Solute carrier family 22 (organic cation transporter), member 2; Mediates tubular uptake of organic compounds from circulation. Mediates the influx of agmatine, dopamine, noradrenaline (norepinephrine), serotonin, choline, famotidine, ranitidine, histamin, creatinine, amantadine, memantine, acriflavine, 4-[4-(dimethylamino)-styryl]-N-methylpyridinium ASP, amiloride, metformin, N-1-methylnicotinam…
SLC25A10	0.0245219	same	no	none	Solute carrier family 25 (mitochondrial carrier; dicarboxylate transporter), member 10; Involved in translocation of malonate, malate and succinate in exchange for phosphate, sulfate, sulfite or thiosulfate across mitochondrial inner membrane (287 aa)
SLC25A14	0.0328665	same	yes	none	Solute carrier family 25 (mitochondrial carrier, brain), member 14; Participates in the mitochondrial proton leak measured in brain mitochondria (325 aa)
SLC25A20	-0.106438	same	no	none	Solute carrier family 25 (carnitine/acylcarnitine translocase), member 20; Mediates the transport of acylcarnitines of different length across the mitochondrial inner membrane from the cytosol to the mitochondrial matrix for their oxidation by the mitochondrial fatty acid-oxidation pathway (301 aa)
SLC25A22	0.102776	same	no	none	Solute carrier family 25 (mitochondrial carrier- glutamate), member 22; Involved in the transport of glutamate across the inner mitochondrial membrane. Glutamate is cotransported with H(+) (323 aa)
SLC25A34	-0.0104402	same	no	none	Solute carrier family 25, member 34 (304 aa)
SLC26A11	-0.0644801	same	no	none	Solute carrier family 26, member 11; Exhibits sodium-independent sulfate anion transporter activity that may cooperate with SLC26A2 to mediate DIDS-sensitive sulfate uptake into high endothelial venules endothelial cells (HEVEC) (606 aa)
SLC26A7	0.252458	same	no	none	Solute carrier family 26, member 7; Acts as a sodium-independent DIDS-sensitive anion exchanger mediating bicarbonate, chloride, sulfate and oxalate transport. May play a role in the maintenance of the electrolyte and acid-base homeostasis in the kidney, by acting as a distal excretory segment-specific anion exchanger. Plays a major role in gastric acid secretion (663 aa)
SLC28A3	-0.0090099	same	no	none	Solute carrier family 28 (sodium-coupled nucleoside transporter), member 3; Sodium-dependent, pyrimidine- and purine-selective. Involved in the homeostasis of endogenous nucleosides. Exhibits the transport characteristics of the nucleoside transport system cib or N3 subtype (N3/cib) (with marked transport of both thymidine and inosine). Employs a 2-1 sodium/nucleoside ratio. Also able to transpor…
SLC29A3	0.140374	same	no	none	Solute carrier family 29 (nucleoside transporters), member 3; Mediates both influx and efflux of nucleosides across the membrane (equilibrative transporter). Mediates transport of adenine, adenosine and uridine, as well as several nucleoside analog drugs, such as anticancer and antiviral agents, including cladribine, cordycepin, tubercidin and AZT. Does not transport hypoxanthine (475 aa)
SLC30A6	-0.0927933	same	no	none	Solute carrier family 30 (zinc transporter), member 6 (501 aa)
SLC30A8	0.101116	same	no	none	Solute carrier family 30 (zinc transporter), member 8; Facilitates the accumulation of zinc from the cytoplasm into intracellular vesicles, being a zinc-efflux transporter. May be a major component for providing zinc to insulin maturation and/or storage processes in insulin-secreting pancreatic beta- cells (369 aa)
SLC31A2	0.0150362	same	no	none	Solute carrier family 31 (copper transporters), member 2; Involved in low-affinity copper uptake (143 aa)
SLC35B2	0.111497	same	no	none	Solute carrier family 35, member B2; Mediates the transport of adenosine 3’-phospho 5’- phosphosulfate (PAPS), from cytosol into Golgi. PAPS is a universal sulfuryl donor for sulfation events that take place in the Golgi. May indirectly participate in activation of the NF- kappa-B and MAPK pathways (432 aa)
SLC35F4	0.175508	same	no	none	Solute carrier family 35, member F4; Putative solute transporter (521 aa)
SLC38A7	0.0279191	same	no	none	Solute carrier family 38, member 7; Mediates sodium-dependent transport of amino acids, preferentially L-glutamine (462 aa)
SLC39A13	-0.00116087	same	no	none	Solute carrier family 39 (zinc transporter), member 13; Acts as a zinc-influx transporter (371 aa)
SLC48A1	0.0824514	same	no	none	Solute carrier family 48 (heme transporter), member 1; Heme transporter that regulates intracellular heme availability through the endosomal or lysosomal compartment (146 aa)
SLC4A5	0.0551957	same	no	none	Solute carrier family 4, sodium bicarbonate cotransporter, member 5; Mediates sodium- and bicarbonate-dependent electrogenic sodium bicarbonate cotransport, with a Na(+)-HCO3(-) stoichiometry of 2-1. May have a housekeeping function in regulating the pH of tissues in which it is expressed. May play a role in mediating Na(+)-HCO3(-) cotransport in hepatocytes and intrahepatic cholangiocytes. Also …
SLC6A1	0.0387624	same	yes	none	Solute carrier family 6 (neurotransmitter transporter, GABA), member 1; Terminates the action of GABA by its high affinity sodium-dependent reuptake into presynaptic terminals (599 aa)
SLC6A12	-0.0226935	same	no	none	Solute carrier family 6 (neurotransmitter transporter, betaine/GABA), member 12; Transports betaine and GABA. May have a role in regulation of GABAergic transmission in the brain through the reuptake of GABA into presynaptic terminals, as well as in osmotic regulation (614 aa)
SLC6A18	-0.0383646	same	no	none	Solute carrier family 6, member 18; Functions as a sodium and chloride-dependent neutral amino acid transporter (628 aa)
SLC6A7	0.0200968	same	no	down	Solute carrier family 6 (neurotransmitter transporter, L-proline), member 7; Terminates the action of proline by its high affinity sodium-dependent reuptake into presynaptic terminals (636 aa)
SLC6A9	-0.0108736	same	no	none	Solute carrier family 6 (neurotransmitter transporter, glycine), member 9; Terminates the action of glycine by its high affinity sodium-dependent reuptake into presynaptic terminals. May play a role in regulation of glycine levels in NMDA receptor-mediated neurotransmission (706 aa)
SLC7A13	-0.115758	same	no	none	Solute carrier family 7 (anionic amino acid transporter), member 13; Mediates the transport L-aspartate and L-glutamate in a sodium-independent manner (470 aa)
SLCO1A2	0.0179786	same	no	none	Solute carrier organic anion transporter family, member 1A2; Mediates the Na(+)-independent transport of organic anions such as sulfobromophthalein (BSP) and conjugated (taurocholate) and unconjugated (cholate) bile acids (By similarity). Selectively inhibited by the grapefruit juice component naringin (670 aa)
SLCO4A1	-0.0590395	same	no	up	Solute carrier organic anion transporter family, member 4A1; Mediates the Na(+)-independent transport of organic anions such as the thyroid hormones T3 (triiodo-L-thyronine), T4 (thyroxine) and rT3, and of estrone-3-sulfate and taurocholate (722 aa)
SLCO5A1	0.211739	same	no	none	Solute carrier organic anion transporter family, member 5A1 (848 aa)
SLFN14	-0.0721898	same	no	none	Schlafen family member 14; Protein SLFN14- Shows no ribosome-associated and endoribonuclease activities (912 aa)
SLITRK5	0.0716377	same	yes	down	SLIT and NTRK-like family, member 5; Suppresses neurite outgrowth (958 aa)
SMAP1	0.234531	same	no	none	Small ArfGAP 1; GTPase activating protein that acts on ARF6. Plays a role in clathrin-dependent endocytosis. May play a role in erythropoiesis (By similarity) (467 aa)
SMARCE1	0.121547	same	no	none	SWI/SNF related, matrix associated, actin dependent regulator of chromatin, subfamily e, member 1; Involved in transcriptional activation and repression of select genes by chromatin remodeling (alteration of DNA-nucleosome topology). Belongs to the neural progenitors-specific chromatin remodeling complex (npBAF complex) and the neuron-specific chromatin remodeling complex (nBAF complex). During n…
SMG1	0.0293284	same	no	none	Smg-1 homolog, phosphatidylinositol 3-kinase-related kinase (C. elegans); Serine/threonine protein kinase involved in both mRNA surveillance and genotoxic stress response pathways. Recognizes the substrate consensus sequence [ST]-Q. Plays a central role in nonsense-mediated decay (NMD) of mRNAs containing premature stop codons by phosphorylating UPF1/RENT1. Recruited by release factors to stalled…
SMIM14	0.0236698	C4orf34	no	none	C4orf34; Chromosome 4 open reading frame 34 (99 aa)
SMYD2	-0.112248	same	no	down	SET and MYND domain containing 2; Protein-lysine N-methyltransferase that methylates both histones and non-histone proteins, including p53/TP53 and RB1. Specifically methylates histone H3 ’Lys-4’ (H3K4me) and dimethylates histone H3 ’Lys-36’ (H3K36me2). Shows even higher methyltransferase activity on p53/TP53. Monomethylates ’Lys-370’ of p53/TP53, leading to decreased DNA-binding activity and sub…
SMYD5	0.0731426	same	no	none	SMYD family member 5 (418 aa)
SNF8	-0.065819	same	no	none	SNF8, ESCRT-II complex subunit, homolog (S. cerevisiae); Component of the endosomal sorting complex required for transport II (ESCRT-II), which is required for multivesicular body (MVB) formation and sorting of endosomal cargo proteins into MVBs. The MVB pathway mediates delivery of transmembrane proteins into the lumen of the lysosome for degradation. The ESCRT-II complex is probably involved in…
SNPH	0.0094526	same	no	none	Syntaphilin; Inhibits SNARE complex formation by absorbing free syntaxin-1 (494 aa)
SNX1	0.069925	same	no	none	Sorting nexin 1; Involved in several stages of intracellular trafficking. Interacts with membranes containing phosphatidylinositol 3- phosphate (PtdIns(3P)) or phosphatidylinositol 3,5-bisphosphate (PtdIns(3,5)P2) (PubMed-12198132). Acts in part as component of the retromer membrane-deforming SNX-BAR subcomplex. The SNX-BAR retromer mediates retrograde transport of cargo proteins from endosomes t…
SNX19	-0.00512766	same	yes	up	Sorting nexin 19; Plays a role in intracellular vesicle trafficking and exocytosis (PubMed-24843546). May play a role in maintaining insulin-containing dense core vesicles in pancreatic beta-cells and in preventing their degradation. May play a role in insulin secretion (PubMed-24843546). Interacts with membranes containing phosphatidylinositol 3-phosphate (PtdIns(3P)) (By similarity) (992 aa)
SOX15	0.0123967	same	no	none	SRY (sex determining region Y)-box 15; Binds to the 5’-AACAAT-3’ sequence (233 aa)
SOX17	0.0163899	same	no	none	SRY (sex determining region Y)-box 17; Acts as transcription regulator that binds target promoter DNA and bends the DNA. Binds to the sequences 5’- AACAAT-’3 or 5’-AACAAAG-3’. Modulates transcriptional regulation via WNT3A. Inhibits Wnt signaling. Promotes degradation of activated CTNNB1. Plays a key role in the regulation of embryonic development. Required for normal looping of the embryonic hea…
SOX18	-0.0371366	same	no	none	SRY (sex determining region Y)-box 18; Binds to the consensus sequence 5’-AACAAAG-3’ and is able to trans-activate transcription via this site (384 aa)
SPACA3	0.0252733	same	no	none	Sperm acrosome associated 3; Sperm surface membrane protein that may be involved in sperm-egg plasma membrane adhesion and fusion during fertilization. It could be a potential receptor for the egg oligosaccharide residue N-acetylglucosamine, which is present in the extracellular matrix over the egg plasma membrane. The processed form has no detectable bacteriolytic activity in vitro (215 aa)
SPATA21	0.0776486	same	no	none	Spermatogenesis associated 21; Involved in the differentiation of haploid spermatids (469 aa)
SPATA2L	0.0587749	same	no	down	Spermatogenesis associated 2-like (424 aa)
SPATA32	-0.0567169	C17orf46	no	none	Spermatogenesis associated 32 (384 aa)
SPATC1	0.0960696	same	no	none	Spermatogenesis and centriole associated 1 (591 aa)
SPINK4	-0.0992297	same	no	none	Serine peptidase inhibitor, Kazal type 4 (86 aa)
SPPL3	0.00666516	ENSG00000157837	no	none	Signal peptide peptidase like 3; Intramembrane-cleaving aspartic protease (I-CLiP) that cleaves type II membrane protein substrates in or close to their luminal transmembrane domain boundaries (PubMed-16873890, PubMed-25354954, PubMed-25827571). Acts like a sheddase by mediating the proteolytic release and secretion of active site- containing ectodomains of glycan-modifiying glycosidase and glyco…
SRC	0.0391559	same	no	none	V-src sarcoma (Schmidt-Ruppin A-2) viral oncogene homolog (avian); Non-receptor protein tyrosine kinase which is activated following engagement of many different classes of cellular receptors including immune response receptors, integrins and other adhesion receptors, receptor protein tyrosine kinases, G protein- coupled receptors as well as cytokine receptors. Participates in signaling pathways …
SRCIN1	-0.108872	same	no	none	SRC kinase signaling inhibitor 1; Acts as a negative regulator of SRC by activating CSK which inhibits SRC activity and downstream signaling, leading to impaired cell spreading and migration. Regulates dendritic spine morphology. Involved in calcium-dependent exocytosis. May play a role in neurotransmitter release or synapse maintenance (1183 aa)
SREK1IP1	0.0845912	same	no	none	SREK1-interacting protein 1; Possible splicing regulator involved in the control of cellular survival (155 aa)
SRGAP1	-0.101022	same	no	none	SLIT-ROBO Rho GTPase activating protein 1; GTPase-activating protein for RhoA and Cdc42 small GTPases. Together with CDC42 seems to be involved in the pathway mediating the repulsive signaling of Robo and Slit proteins in neuronal migration. SLIT2, probably through interaction with ROBO1, increases the interaction of SRGAP1 with ROBO1 and inactivates CDC42 (1085 aa)
SRPK1	0.0386006	same	no	none	SRSF protein kinase 1; Serine/arginine-rich protein-specific kinase which specifically phosphorylates its substrates at serine residues located in regions rich in arginine/serine dipeptides, known as RS domains and is involved in the phosphorylation of SR splicing factors and the regulation of splicing. Plays a central role in the regulatory network for splicing, controlling the intranuclear dist…
SRPX	-0.240643	same	no	none	Sushi-repeat containing protein, X-linked; May be involved in phagocytosis during disk shedding, cell adhesion to cells other than the pigment epithelium or signal transduction (464 aa)
SRSF12	-0.0695328	same	no	none	Serine/arginine-rich splicing factor 12; Splicing factor that seems to antagonize SR proteins in pre-mRNA splicing regulation (261 aa)
SRSF8	-0.0354049	none	no	none	SFRS2B
SSSCA1	-0.00395829	same	no	none	Sjogren syndrome/scleroderma autoantigen 1; Might play a role in mitosis. Antigenic molecule. Could be a centromere-associated protein. May induce anti-centromere antibodies (199 aa)
SSTR3	0.0180462	same	no	none	Somatostatin receptor 3; Receptor for somatostatin-14 and -28. This receptor is coupled via pertussis toxin sensitive G proteins to inhibition of adenylyl cyclase (418 aa)
SSU72	-0.123759	same	no	none	SSU72 RNA polymerase II CTD phosphatase homolog (S. cerevisiae); Protein phosphatase that catalyzes the dephosphorylation of the C-terminal domain of RNA polymerase II. Plays a role in RNA processing and termination. Plays a role in pre-mRNA polyadenylation via its interaction with SYMPK (194 aa)
ST18	0.232192	same	no	none	Suppression of tumorigenicity 18 (breast carcinoma) (zinc finger protein); Repressor that binds to DNA sequences containing a bipartite element consisting of a direct repeat of the sequence 5’-AAAGTTT-3’ separated by 2-9 nucleotides. Represses basal transcription activity from target promoters (By similarity). Inhibits colony formation in cultured breast cancer cells (1047 aa)
ST3GAL4	-8.16e-05	same	no	none	ST3 beta-galactoside alpha-2,3-sialyltransferase 4; It may catalyze the formation of the NeuAc-alpha-2,3- Gal-beta-1,3-GalNAc- or NeuAc-alpha-2,3-Gal-beta-1,3-GlcNAc- sequences found in terminal carbohydrate groups of glycoproteins and glycolipids. It may be involved in the biosynthesis of the sialyl Lewis X determinant. Also acts on the corresponding 1,3- galactosyl derivative (329 aa)
ST8SIA5	-0.00838157	same	no	none	ST8 alpha-N-acetyl-neuraminide alpha-2,8-sialyltransferase 5; May be involved in the synthesis of gangliosides GD1c, GT1a, GQ1b and GT3 from GD1a, GT1b, GM1b and GD3 respectively (376 aa)
ST8SIA6	0.0144119	same	no	none	ST8 alpha-N-acetyl-neuraminide alpha-2,8-sialyltransferase 6; Prefers O-glycans to N-glycans or glycolipids as acceptor substrates. The minimal acceptor substrate is the NeuAc- alpha-2,3(6)-Gal sequence at the non-reducing end of their carbohydrate groups (By similarity) (398 aa)
STAG1	-0.0257317	same	yes	none	Stromal antigen 1; Component of cohesin complex, a complex required for the cohesion of sister chromatids after DNA replication. The cohesin complex apparently forms a large proteinaceous ring within which sister chromatids can be trapped. At anaphase, the complex is cleaved and dissociates from chromatin, allowing sister chromatids to segregate. The cohesin complex may also play a role in spindl…
STAM	-0.0114096	same	no	none	Signal transducing adaptor molecule (SH3 domain and ITAM motif) 1; Involved in intracellular signal transduction mediated by cytokines and growth factors. Upon IL-2 and GM-CSL stimulation, it plays a role in signaling leading to DNA synthesis and MYC induction. May also play a role in T-cell development. Involved in down-regulation of receptor tyrosine kinase via multivesicular body (MVBs) when c…
STAM2	0.10526	same	no	none	Signal transducing adaptor molecule (SH3 domain and ITAM motif) 2; Involved in intracellular signal transduction mediated by cytokines and growth factors. Upon IL-2 and GM-CSL stimulation, it plays a role in signaling leading to DNA synthesis and MYC induction. May also play a role in T-cell development. Involved in down-regulation of receptor tyrosine kinase via multivesicular body (MVBs) when c…
STAT3	0.0678707	same	no	up	Signal transducer and activator of transcription 3 (acute-phase response factor); Signal transducer and transcription activator that mediates cellular responses to interleukins, KITLG/SCF, LEP and other growth factors. Once activated, recruits coactivators, such as NCOA1 or MED1, to the promoter region of the target gene (PubMed-17344214). May mediate cellular responses to activated FGFR1, FGFR2,…
STAT4	-0.0144346	same	no	down	Signal transducer and activator of transcription 4; Carries out a dual function- signal transduction and activation of transcription. Involved in IL12 signaling (748 aa)
STAT6	0.0514838	same	no	none	Signal transducer and activator of transcription 6, interleukin-4 induced; Carries out a dual function- signal transduction and activation of transcription. Involved in IL4/interleukin-4- and IL3/interleukin-3-mediated signaling (847 aa)
STK32B	0.0787134	same	no	none	Serine/threonine kinase 32B (414 aa)
STMN4	-0.0870738	same	no	none	Stathmin-like 4 (216 aa)
STON2	0.064929	same	no	none	Stonin 2; Adapter protein involved in endocytic machinery. Involved in the synaptic vesicle recycling. May facilitate clathrin-coated vesicle uncoating (905 aa)
STPG1	0.0227652	C1orf201	no	none	Sperm-tail PG-rich repeat containing 1; May positively contribute to the induction of apoptosis triggered by O(6)-methylguanine (334 aa)
STX4	0.024897	same	no	none	Syntaxin 4; Plasma membrane t-SNARE that mediates docking of transport vesicles. Necessary for the translocation of SLC2A4 from intracellular vesicles to the plasma membrane. Together with STXB3 and VAMP2, may also play a role in docking/fusion of intracellular GLUT4-containing vesicles with the cell surface in adipocytes (By similarity). May also play a role in docking of synaptic vesicles at pr…
STXBP1	-0.0557877	same	yes	down	Syntaxin binding protein 1; May participate in the regulation of synaptic vesicle docking and fusion, possibly through interaction with GTP-binding proteins. Essential for neurotransmission and binds syntaxin, a component of the synaptic vesicle fusion machinery probably in a 1-1 ratio. Can interact with syntaxins 1, 2, and 3 but not syntaxin 4. May play a role in determining the specificity of i…
SULT2B1	0.0227718	same	no	none	Sulfotransferase family, cytosolic, 2B, member 1; Sulfotransferase that utilizes 3’-phospho-5’-adenylyl sulfate (PAPS) as sulfonate donor to catalyze the sulfate conjugation of many hormones, neurotransmitters, drugs and xenobiotic compounds. Sulfonation increases the water solubility of most compounds, and therefore their renal excretion, but it can also result in bioactivation to form active me…
SV2B	-0.000684286	same	no	down	Synaptic vesicle glycoprotein 2B; Probably plays a role in the control of regulated secretion in neural and endocrine cells (683 aa)
SYNDIG1L	-0.119896	same	no	none	Synapse differentiation inducing 1-like (238 aa)
SYPL1	0.0127329	same	no	none	Synaptophysin-like 1 (259 aa)
SYT6	-0.0499583	same	no	down	Synaptotagmin VI; May be involved in Ca(2+)-dependent exocytosis of secretory vesicles through Ca(2+) and phospholipid binding to the C2 domain or may serve as Ca(2+) sensors in the process of vesicular trafficking and exocytosis. May mediate Ca(2+)- regulation of exocytosis in acrosomal reaction in sperm (By similarity) (425 aa)
TAF10	0.0418349	same	no	up	TAF10 RNA polymerase II, TATA box binding protein (TBP)-associated factor, 30kDa; TAFs are components of the transcription factor IID (TFIID) complex, PCAF histone acetylase complex and TBP-free TAFII complex (TFTC). TIIFD is a multimeric protein complex that plays a central role in mediating promoter responses to various activators and repressors (218 aa)
TAF1D	-0.128363	same	no	none	TATA box binding protein (TBP)-associated factor, RNA polymerase I, D, 41kDa; Component of the transcription factor SL1/TIF-IB complex, which is involved in the assembly of the PIC (preinitiation complex) during RNA polymerase I-dependent transcription. The rate of PIC formation probably is primarily dependent on the rate of association of SL1/TIF-IB with the rDNA promoter. SL1/TIF-IB is involved…
TAMM41	0.195303	same	no	none	TAM41, mitochondrial translocator assembly and maintenance protein, homolog (S. cerevisiae); Catalyzes the formation of CDP-diacylglycerol (CDP-DAG) from phosphatidic acid (PA) in the mitochondrial inner membrane. Required for the biosynthesis of the dimeric phospholipid cardiolipin, which stabilizes supercomplexes of the mitochondrial respiratory chain in the mitochondrial inner membrane (By sim…
TAOK3	-0.00651368	same	no	none	TAO kinase 3; Serine/threonine-protein kinase that acts as a regulator of the p38/MAPK14 stress-activated MAPK cascade and of the MAPK8/JNK cascade. Acts as an activator of the p38/MAPK14 stress- activated MAPK cascade. In response to DNA damage, involved in the G2/M transition DNA damage checkpoint by activating the p38/MAPK14 stress-activated MAPK cascade, probably by mediating phosphorylation …
TAP1	0.0607739	same	no	up	Transporter 1, ATP-binding cassette, sub-family B (MDR/TAP); Involved in the transport of antigens from the cytoplasm to the endoplasmic reticulum for association with MHC class I molecules. Also acts as a molecular scaffold for the final stage of MHC class I folding, namely the binding of peptide. Nascent MHC class I molecules associate with TAP via tapasin. Inhibited by the covalent attachment …
TARBP1	-0.00388959	same	no	none	TAR (HIV-1) RNA binding protein 1; Probable S-adenosyl-L-methionine-dependent methyltransferase which methylates RNA molecules such as tRNAs. In case of infection by HIV-1, it binds to the loop region of TAR RNA, a region also bound by RNA polymerase II. Binding of TARBP1 and RNA polymerase II to HIV-1 TAR RNA is mutually exclusive, suggesting that TARBP1 may function alone or in conjunction with…
TAS2R40	-0.00548441	same	no	none	Taste receptor, type 2, member 40; Gustducin-coupled receptor implicated in the perception of bitter compounds in the oral cavity and the gastrointestinal tract. Signals through PLCB2 and the calcium-regulated cation channel TRPM5 (323 aa)
TATDN2	-0.0365708	same	no	none	TatD DNase domain containing 2; Putative deoxyribonuclease (761 aa)
TBC1D14	-0.118546	same	no	none	TBC1 domain family, member 14; Negative regulator of starvation-induced autophagosome formation (693 aa)
TBC1D22B	-0.0927069	same	no	none	TBC1 domain family, member 22B; May act as a GTPase-activating protein for Rab family protein(s) (505 aa)
TBC1D5	-0.0317464	same	yes	none	TBC1 domain family, member 5; May act as a GTPase-activating protein (GAP) for Rab family protein(s). May act as a GAP for RAB7A. Can displace RAB7A and retromer CSC subcomplex from the endosomal membrane to the cytosol; at least retromer displacement seems to require its catalytic activity (PubMed-19531583, PubMed-20923837). Required for retrograde transport of cargo proteins from endosomes to t…
TBCEL	-0.105354	same	no	none	Tubulin folding cofactor E-like; Acts as a regulator of tubulin stability (424 aa)
TBK1	-0.0453243	same	no	none	TANK-binding kinase 1; Serine/threonine kinase that plays an essential role in regulating inflammatory responses to foreign agents. Following activation of toll-like receptors by viral or bacterial components, associates with TRAF3 and TANK and phosphorylates interferon regulatory factors (IRFs) IRF3 and IRF7 as well as DDX3X. This activity allows subsequent homodimerization and nuclear transloca…
TCEANC2	0.184946	same	no	none	Transcription elongation factor A (SII) N-terminal and central domain containing 2 (208 aa)
TCF3	-0.00127109	same	no	none	Transcription factor 3 (E2A immunoglobulin enhancer binding factors E12/E47); Transcriptional regulator. Involved in the initiation of neuronal differentiation. Heterodimers between TCF3 and tissue- specific basic helix-loop-helix (bHLH) proteins play major roles in determining tissue-specific cell fate during embryogenesis, like muscle or early B-cell differentiation. Dimers bind DNA on E- box m…
TCHHL1	-0.0405066	same	no	none	Trichohyalin-like 1 (904 aa)
TCTEX1D1	-0.0235939	same	no	down	Tctex1 domain containing 1 (179 aa)
TCTN2	-0.171492	same	no	none	Tectonic family member 2; Component of the tectonic-like complex, a complex localized at the transition zone of primary cilia and acting as a barrier that prevents diffusion of transmembrane proteins between the cilia and plasma membranes. Required for hedgehog signaling transduction (By similarity) (697 aa)
TDRD3	-0.0328504	same	no	none	Tudor domain containing 3; Scaffolding protein that specifically recognizes and binds dimethylarginine-containing proteins. In nucleus, acts as a coactivator- recognizes and binds asymmetric dimethylation on the core histone tails associated with transcriptional activation (H3R17me2a and H4R3me2a) and recruits proteins at these arginine- methylated loci. In cytoplasm, may play a role in the assem…
TEDDM1	0.0333699	same	no	none	Transmembrane epididymal protein 1 (273 aa)
TEKT1	0.0515839	same	no	none	Tektin 1; Structural component of ciliary and flagellar microtubules. Forms filamentous polymers in the walls of ciliary and flagellar microtubules (418 aa)
TET1	0.0693507	same	no	none	Tet methylcytosine dioxygenase 1; Dioxygenase that catalyzes the conversion of the modified genomic base 5-methylcytosine (5mC) into 5- hydroxymethylcytosine (5hmC) and plays a key role in active DNA demethylation. Also mediates subsequent conversion of 5hmC into 5- formylcytosine (5fC), and conversion of 5fC to 5-carboxylcytosine (5caC). Conversion of 5mC into 5hmC, 5fC and 5caC probably constit…
TEX10	0.125869	same	no	none	Testis expressed 10; Functions as a component of the Five Friends of Methylated CHTOP (5FMC) complex; the 5FMC complex is recruited to ZNF148 by methylated CHTOP, leading to desumoylation of ZNF148 and subsequent transactivation of ZNF148 target genes (929 aa)
TEX11	0.104053	same	no	none	Testis expressed 11; Regulator of crossing-over during meiosis. Involved in initiation and/or maintenance of chromosome synapsis and formation of crossovers (By similarity) (940 aa)
THPO	0.0994094	same	no	none	Thrombopoietin; Lineage-specific cytokine affecting the proliferation and maturation of megakaryocytes from their committed progenitor cells. It acts at a late stage of megakaryocyte development. It may be the major physiological regulator of circulating platelets (353 aa)
TIGD5	0.0873705	same	no	none	Tigger transposable element derived 5 (642 aa)
TIMM44	0.0659949	same	no	none	Translocase of inner mitochondrial membrane 44 homolog (yeast); Essential component of the PAM complex, a complex required for the translocation of transit peptide-containing proteins from the inner membrane into the mitochondrial matrix in an ATP-dependent manner. Recruits mitochondrial HSP70 to drive protein translocation into the matrix using ATP as an energy source (452 aa)
TJP3	-0.023418	same	no	none	Tight junction protein 3 (952 aa)
TLR1	0.0557835	same	no	none	Toll-like receptor 1; Participates in the innate immune response to microbial agents. Specifically recognizes diacylated and triacylated lipopeptides. Cooperates with TLR2 to mediate the innate immune response to bacterial lipoproteins or lipopeptides. Forms the activation cluster TLR2-TLR1-CD14 in response to triacylated lipopeptides, this cluster triggers signaling from the cell surface and sub…
TLR7	0.0569044	same	no	none	Toll-like receptor 7; Key component of innate and adaptive immunity. TLRs (Toll-like receptors) control host immune response against pathogens through recognition of molecular patterns specific to microorganisms. TLR7 is a nucleotide-sensing TLR which is activated by single-stranded RNA. Acts via MYD88 and TRAF6, leading to NF-kappa-B activation, cytokine secretion and the inflammatory response (…
TLX1	-0.128096	same	no	none	T-cell leukemia homeobox 1; Controls the genesis of the spleen. Binds to the DNA sequence 5’-GGCGGTAAGTGG-3’ (330 aa)
TM4SF4	0.0608188	same	no	none	Transmembrane 4 L six family member 4; Regulates the adhesive and proliferative status of intestinal epithelial cells. Can mediate density-dependent cell proliferation (202 aa)
TM6SF1	-0.0882934	same	no	none	Transmembrane 6 superfamily member 1; May function as sterol isomerase (370 aa)
TMBIM4	-0.125703	same	no	none	Transmembrane BAX inhibitor motif containing 4; Anti-apoptotic protein which can inhibit apoptosis induced by intrinsic and extrinsic apoptotic stimuli. Can modulate both capacitative Ca2+ entry and inositol 1,4,5-trisphosphate (IP3)-mediated Ca2+ release (238 aa)
TMBIM6	0.11588	same	no	none	Transmembrane BAX inhibitor motif containing 6; Suppressor of apoptosis (PubMed-21075086). Modulates unfolded protein response signaling (PubMed-21075086). Modulates ER calcium homeostasis by acting as a calcium-leak channel (PubMed-22128171). Negatively regulates autophagy and autophagosome formation, especially during periods of nutrient deprivation, and reduces cell survival during starvation …
TMEFF2	0.063185	same	no	none	Transmembrane protein with EGF-like and two follistatin-like domains 2; May be a survival factor for hippocampal and mesencephalic neurons. The shedded form up-regulates cancer cell proliferation, probably by promoting ERK1/2 phosphorylation (374 aa)
TMEM101	0.0155155	same	no	none	Transmembrane protein 101; May activate NF-kappa-B signaling pathways (257 aa)
TMEM110-MUSTN1	0.0365532	none	no	none	TMEM110-MUSTN1 readthrough
TMEM126A	-0.19359	same	no	none	Transmembrane protein 126A (195 aa)
TMEM126B	0.0191924	same	no	none	Transmembrane protein 126B; Chaperone protein involved in the assembly of the mitochondrial NADH-ubiquinone oxidoreductase complex (complex I). Participates in constructing the membrane arm of complex I (230 aa)
TMEM189-UBE2V1	-0.00282904	none	no	none	TMEM189-UBE2V1 readthrough
TMEM203	0.0142463	same	no	none	Transmembrane protein 203; Involved in the regulation of cellular calcium homeotasis (PubMed-25996873). Required for spermatogenesis (PubMed-25996873) (136 aa)
TMEM216	0.265751	same	no	up	Transmembrane protein 216; Part of the tectonic-like complex which is required for tissue-specific ciliogenesis and may regulate ciliary membrane composition (145 aa)
TMEM247	-0.13838	ENSG00000187600	no	none	Transmembrane protein 247 (219 aa)
TMEM251	-0.0496278	C14orf109	no	none	Transmembrane protein 251 (169 aa)
TMEM253	0.092529	none	no	none	Transmembrane protein 253 (217 aa)
TMEM255A	-0.0633514	FAM70A	no	none	FAM70A; Transmembrane Protein 255A is a Protein Coding gene.
TMEM56	-0.0210472	same	no	none	Transmembrane protein 56 (263 aa)
TMEM60	-0.132102	same	no	none	Transmembrane protein 60 (133 aa)
TMEM61	-0.0265368	same	no	none	Transmembrane protein 61 (210 aa)
TMEM86A	-0.114395	same	no	none	Transmembrane protein 86A (240 aa)
TMEM8C	0.0637874	same	no	none	Transmembrane protein 8C; Myoblast-specific protein that mediates myoblast fusion, an essential step for the formation of multi-nucleated muscle fibers. Actively participates in the membrane fusion reaction (By similarity) (221 aa)
TMIE	-0.0411465	same	no	none	Transmembrane inner ear; Unknown. The protein may play some role in a cellular membrane location. May reside within an internal membrane compartment and function in pathways such as those involved in protein and/or vesicle trafficking. Alternatively, the mature protein may be localized in the plasma membrane and serve as a site of interaction for other molecules through its highly charged C-termi…
TMPRSS11D	-0.0730318	same	no	none	Transmembrane protease, serine 11D; May play some biological role in the host defense system on the mucous membrane independently of or in cooperation with other substances in airway mucous or bronchial secretions. Plays a role in the proteolytic processing of ACE2. Proteolytically cleaves and activates the human coronavirus 229E (HCoV-229E) spike glycoprotein which facilitate virus-cell membrane…
TMPRSS11F	0.245094	same	no	none	Transmembrane protease, serine 11F; Probable serine protease (438 aa)
TNNT1	0.0570078	same	no	none	Troponin T type 1 (skeletal, slow); Troponin T is the tropomyosin-binding subunit of troponin, the thin filament regulatory complex which confers calcium-sensitivity to striated muscle actomyosin ATPase activity (278 aa)
TNR	-0.021244	same	no	none	Tenascin R; Neural extracellular matrix (ECM) protein involved in interactions with different cells and matrix components. These interactions can influence cellular behavior by either evoking a stable adhesion and differentiation, or repulsion and inhibition of neurite growth. Binding to cell surface gangliosides inhibits RGD-dependent integrin-mediated cell adhesion and results in an inhibition …
TNS4	0.0217006	same	no	none	Tensin 4; May be involved in cell migration, cartilage development and in linking signal transduction pathways to the cytoskeleton (By similarity). May promote apoptosis, via its cleavage by caspase-3 (715 aa)
TOMM20	0.00150766	same	yes	none	Translocase of outer mitochondrial membrane 20 homolog (yeast); Central component of the receptor complex responsible for the recognition and translocation of cytosolically synthesized mitochondrial preproteins. Together with TOM22 functions as the transit peptide receptor at the surface of the mitochondrion outer membrane and facilitates the movement of preproteins into the TOM40 translocation p…
TOP2A	0.0564068	same	no	none	Topoisomerase (DNA) II alpha 170kDa; Control of topological states of DNA by transient breakage and subsequent rejoining of DNA strands. Topoisomerase II makes double-strand breaks. Essential during mitosis and meiosis for proper segregation of daughter chromosomes. May play a role in regulating the period length of ARNTL/BMAL1 transcriptional oscillation (By similarity) (1531 aa)
TP53BP1	0.0261456	same	no	none	Tumor protein p53 binding protein 1; Plays a key role in the response to DNA damage. May have a role in checkpoint signaling during mitosis. Enhances TP53- mediated transcriptional activation (1977 aa)
TP53INP2	-0.0602548	same	no	none	Tumor protein p53 inducible nuclear protein 2; Dual regulator of transcription and autophagy. Positively regulates autophagy and is required for autophagosome formation and processing. May act as a scaffold protein that recruits MAP1LC3A, GABARAP and GABARAPL2 and brings them to the autophagosome membrane by interacting with VMP1 where, in cooperation with the BECN1-PI3-kinase class III complex, …
TP53RK	-0.00959062	same	no	up	TP53 regulating kinase; Component of the EKC/KEOPS complex that is required for the formation of a threonylcarbamoyl group on adenosine at position 37 (t(6)A37) in tRNAs that read codons beginning with adenine. The complex is probably involved in the transfer of the threonylcarbamoyl moiety of threonylcarbamoyl-AMP (TC-AMP) to the N6 group of A37. TP53RK has ATPase activity in the context of the …
TP63	-0.0284845	same	no	none	Tumor protein p63; Acts as a sequence specific DNA binding transcriptional activator or repressor. The isoforms contain a varying set of transactivation and auto-regulating transactivation inhibiting domains thus showing an isoform specific activity. Isoform 2 activates RIPK4 transcription. May be required in conjunction with TP73/p73 for initiation of p53/TP53 dependent apoptosis in response to …
TPPP	0.0246939	same	no	none	Tubulin polymerization promoting protein; May play a role in the polymerization of tubulin into microtubules, microtubule bundling and the stabilization of existing microtubules, thus maintaining the integrity of the microtubule network. May play a role in mitotic spindle assembly and nuclear envelope breakdown (219 aa)
TPPP2	0.00499049	same	no	none	Tubulin polymerization-promoting protein family member 2; May bind tubulin but has no microtubule bundling activity (170 aa)
TRAF7	-0.245131	same	no	none	TNF receptor-associated factor 7, E3 ubiquitin protein ligase; E3 ubiquitin ligase capable of auto-ubiquitination, following phosphorylation by MAP3K3. Potentiates MEKK3-mediated activation of the NF-kappa-B, JUN/AP1 and DDIT3 transcriptional regulators. Induces apoptosis when overexpressed (670 aa)
TRAPPC1	-0.00456763	same	no	none	Trafficking protein particle complex 1; May play a role in vesicular transport from endoplasmic reticulum to Golgi (145 aa)
TRAPPC13	-0.0339856	C5orf44	no	none	C5orf44;Chromosome 5 open reading frame 44 (418 aa)
TRAPPC9	0.105461	same	no	down	Trafficking protein particle complex 9; Functions as an activator of NF-kappa-B through increased phosphorylation of the IKK complex. May function in neuronal cells differentiation. May play a role in vesicular transport from endoplasmic reticulum to Golgi (1246 aa)
TREM2	-0.215832	same	no	none	Triggering receptor expressed on myeloid cells 2; May have a role in chronic inflammations and may stimulate production of constitutive rather than inflammatory chemokines and cytokines. Forms a receptor signaling complex with TYROBP and triggers activation of the immune responses in macrophages and dendritic cells (230 aa)
TRIB3	-0.0217817	same	no	none	Tribbles homolog 3 (Drosophila); Disrupts insulin signaling by binding directly to Akt kinases and blocking their activation. May bind directly to and mask the ’Thr-308’ phosphorylation site in AKT1. Binds to ATF4 and inhibits its transcriptional activation activity. Interacts with the NF-kappa-B transactivator p65 RELA and inhibits its phosphorylation and thus its transcriptional activation acti…
TRIM9	0.057876	same	no	none	Tripartite motif containing 9; E3 ubiquitin-protein ligase which ubiquitinates itself in cooperation with an E2 enzyme UBE2D2/UBC4 and serves as a targeting signal for proteasomal degradation. May play a role in regulation of neuronal functions and may also participate in the formation or breakdown of abnormal inclusions in neurodegenerative disorders. May act as a regulator of synaptic vesicle e…
TRIML1	-0.0919358	same	no	none	Tripartite motif family-like 1; Probable E3 ubiquitin-protein ligase which plays an important role in blastocyst development (468 aa)
TROVE2	0.0438047	same	no	up	TROVE domain family, member 2; RNA-binding protein that binds to misfolded non-coding RNAs, pre-5S rRNA, and several small cytoplasmic RNA molecules known as Y RNAs. May stabilize some of these RNAs and protect them from degradation (538 aa)
TRPM8	-0.108263	same	no	none	Transient receptor potential cation channel, subfamily M, member 8; Receptor-activated non-selective cation channel involved in detection of sensations such as coolness, by being activated by cold temperature below 25 degrees Celsius. Activated by icilin, eucalyptol, menthol, cold and modulation of intracellular pH. Involved in menthol sensation. Permeable for monovalent cations sodium, potassium…
TRPS1	-0.15847	same	no	none	Trichorhinophalangeal syndrome I; Transcriptional repressor. Binds specifically to GATA sequences and represses expression of GATA-regulated genes at selected sites and stages in vertebrate development. Regulates chondrocyte proliferation and differentiation. Executes multiple functions in proliferating chondrocytes, expanding the region of distal chondrocytes, activating proliferation in columna…
TSEN2	0.132553	same	no	none	tRNA splicing endonuclease 2 homolog (S. cerevisiae); Constitutes one of the two catalytic subunit of the tRNA-splicing endonuclease complex, a complex responsible for identification and cleavage of the splice sites in pre-tRNA. It cleaves pre-tRNA at the 5’- and 3’-splice sites to release the intron. The products are an intron and two tRNA half-molecules bearing 2’,3’-cyclic phosphate and 5’-OH …
TSKU	0.00916873	same	no	up	Tsukushi small leucine rich proteoglycan homolog (Xenopus laevis) (353 aa)
TSPAN16	0.0208301	same	no	none	Tetraspanin 16 (245 aa)
TSPYL2	-0.155315	same	no	down	TSPY-like 2; Part of the CASK/TBR1/TSPYL2 transcriptional complex which modulates gene expression in response to neuronal synaptic activity, probably by facilitating nucleosome assembly. May inhibit cell proliferation by inducing p53-dependent CDKN1A expression (693 aa)
TSPYL4	-0.273387	same	no	none	TSPY-like 4 (414 aa)
TTLL12	0.121686	same	no	none	Tubulin tyrosine ligase-like family, member 12 (644 aa)
TTYH1	0.031043	same	no	none	Tweety homolog 1 (Drosophila); Probable chloride channel. May be involved in cell adhesion (By similarity) (460 aa)
TUBA3C	0.033811	same	no	none	Tubulin, alpha 3c; Tubulin is the major constituent of microtubules. It binds two moles of GTP, one at an exchangeable site on the beta chain and one at a non-exchangeable site on the alpha chain (450 aa)
TULP4	-0.0347808	same	no	none	Tubby like protein 4; May be a substrate-recognition component of a SCF-like ECS (Elongin-Cullin-SOCS-box protein) E3 ubiquitin ligase complex which mediates the ubiquitination and subsequent proteasomal degradation of target proteins (1543 aa)
TWSG1	0.0175292	same	no	none	Twisted gastrulation homolog 1 (Drosophila); May be involved in dorsoventral axis formation. Seems to antagonize BMP signaling by forming ternary complexes with CHRD and BMPs, thereby preventing BMPs from binding to their receptors. In addition to the anti-BMP function, also has pro-BMP activity, partly mediated by cleavage and degradation of CHRD, which releases BMPs from ternary complexes. May …
TXNRD3NB	-0.0884857	same	no	none	Thioredoxin reductase 3 neighbor (133 aa)
TYW3	-0.047602	same	no	none	tRNA-yW synthesizing protein 3 homolog (S. cerevisiae); Probable S-adenosyl-L-methionine-dependent methyltransferase that acts as a component of the wybutosine biosynthesis pathway. Wybutosine is a hyper modified guanosine with a tricyclic base found at the 3’-position adjacent to the anticodon of eukaryotic phenylalanine tRNA (By similarity) (259 aa)
UBE2D1	-0.0537607	same	no	none	Ubiquitin-conjugating enzyme E2D 1; Accepts ubiquitin from the E1 complex and catalyzes its covalent attachment to other proteins. In vitro catalyzes ’Lys- 48’-linked polyubiquitination. Mediates the selective degradation of short-lived and abnormal proteins. Functions in the E6/E6-AP- induced ubiquitination of p53/TP53. Mediates ubiquitination of PEX5 and auto-ubiquitination of STUB1, TRAF6 and …
UBE2D2	0.00751498	same	no	none	Ubiquitin-conjugating enzyme E2D 2; Accepts ubiquitin from the E1 complex and catalyzes its covalent attachment to other proteins. In vitro catalyzes ’Lys- 48’-linked polyubiquitination. Mediates the selective degradation of short-lived and abnormal proteins. Functions in the E6/E6-AP- induced ubiquitination of p53/TP53. Mediates ubiquitination of PEX5 and autoubiquitination of STUB1 and TRAF6. I…
UBR1	0.0284674	same	no	none	Ubiquitin protein ligase E3 component n-recognin 1; E3 ubiquitin-protein ligase which is a component of the N-end rule pathway. Recognizes and binds to proteins bearing specific N-terminal residues that are destabilizing according to the N-end rule, leading to their ubiquitination and subsequent degradation. May be involved in pancreatic homeostasis. Binds leucine and is a negative regulator of t…
UCK2	0.107495	same	no	down	Uridine-cytidine kinase 2; Phosphorylates uridine and cytidine to uridine monophosphate and cytidine monophosphate. Does not phosphorylate deoxyribonucleosides or purine ribonucleosides. Can use ATP or GTP as a phosphate donor. Can also phosphorylate cytidine and uridine nucleoside analogs such as 6-azauridine, 5-fluorouridine, 4- thiouridine, 5-bromouridine, N(4)-acetylcytidine, N(4)- benzoylcyt…
UFSP2	-0.052659	same	no	none	UFM1-specific peptidase 2; Thiol protease which recognizes and hydrolyzes the peptide bond at the C-terminal Gly of UFM1, a ubiquitin-like modifier protein bound to a number of target proteins. Does not hydrolyze SUMO1 or ISG15 ubiquitin-like proteins. Through TRIP4 deufmylation may regulate intracellular nuclear receptors transactivation and thereby regulate cell proliferation and differentiatio…
UGT2A1	-0.0665415	same	no	none	UDP glucuronosyltransferase 2 family, polypeptide A1, complex locus (536 aa)
UNC5CL	0.0196838	same	no	none	Unc-5 homolog C (C. elegans)-like; Inhibits NF-kappa-B-dependent transcription by impairing NF-kappa-B binding to its targets (518 aa)
UQCRFS1	0.0794	same	no	none	Ubiquinol-cytochrome c reductase, Rieske iron-sulfur polypeptide 1; Component of the ubiquinol-cytochrome c reductase complex (complex III or cytochrome b-c1 complex), which is a respiratory chain that generates an electrochemical potential coupled to ATP synthesis (274 aa)
USP11	0.0811358	same	no	down	Ubiquitin specific peptidase 11; Protease that can remove conjugated ubiquitin from target proteins and polyubiquitin chains (PubMed-12084015, PubMed-15314155, PubMed-17897950, PubMed-19874889, PubMed-20233726, PubMed-24724799). Inhibits the degradation of target proteins by the proteasome (PubMed-12084015). Cleaves preferentially ’Lys-6’ and ’Lys-63’-linked ubiquitin chains. Has lower activity w…
USP26	-0.0681697	same	no	none	Ubiquitin specific peptidase 26; Involved in the ubiquitin-dependent proteolytic pathway in conjunction with the 26S proteasome (By similarity). Deubiquitinates the androgen receptor and regulates the androgen receptor signaling pathway (913 aa)
USP40	-0.0678728	same	no	none	Ubiquitin specific peptidase 40; May be catalytically inactive (1247 aa)
USP42	-0.137124	same	no	none	Ubiquitin specific peptidase 42; Deubiquitinating enzyme which may play an important role during spermatogenesis (1316 aa)
USP48	0.0532633	same	no	none	Ubiquitin specific peptidase 48; Recognizes and hydrolyzes the peptide bond at the C- terminal Gly of ubiquitin. Involved in the processing of poly- ubiquitin precursors as well as that of ubiquitinated proteins. May be involved in the regulation of NF-kappa-B activation by TNF receptor superfamily via its interactions with RELA and TRAF2. May also play a regulatory role at postsynaptic sites (10…
VASH2	0.103416	same	no	none	Vasohibin 2 (311 aa)
VCPIP1	0.086848	same	no	down	Valosin containing protein (p97)/p47 complex interacting protein 1; Acts as a deubiquitinating enzyme. Necessary for VCP- mediated reassembly of Golgi stacks after mitosis. May play a role in VCP-mediated formation of transitional endoplasmic reticulum (tER). Mediates dissociation of the ternary complex containing STX5A, NSFL1C and VCP (By similarity). Hydrolyzes ’Lys-11’- and ’Lys-48’-linked pol…
VGLL3	0.00218505	same	no	none	Vestigial like 3 (Drosophila); May act as a specific coactivator for the mammalian TEFs (326 aa)
VIPAS39	-0.0823736	VIPAR	no	none	VPS33B interacting protein, apical-basolateral polarity regulator, spe-39 homolog; Proposed to be involved in endosomal maturation implicating in part VPS33B. In epithelial cells, the VPS33B-VIPAS39 complex may play a role in the apical RAB11A- dependent recycling pathway and in the maintenance of the apical- basolateral polarity (PubMed-20190753). May play a role in lysosomal trafficking, probab…
VIPR2	-0.0664958	same	no	down	Vasoactive intestinal peptide receptor 2; This is a receptor for VIP as well as PACAP-38 and -27, the activity of this receptor is mediated by G proteins which activate adenylyl cyclase. Can be coupled to phospholipase C (438 aa)
VMAC	0.0475485	same	no	none	Vimentin-type intermediate filament associated coiled-coil protein (169 aa)
VPS13A	0.0817523	same	no	none	Vacuolar protein sorting 13 homolog A (S. cerevisiae); May play a role in the control of protein cycling through the trans-Golgi network to early and late endosomes, lysosomes and plasma membrane (3174 aa)
VPS37B	-0.0121844	same	no	none	Vacuolar protein sorting 37 homolog B (S. cerevisiae); Component of the ESCRT-I complex, a regulator of vesicular trafficking process. Required for the sorting of endocytic ubiquitinated cargos into multivesicular bodies. May be involved in cell growth and differentiation (285 aa)
VPS72	0.159419	same	no	none	Vacuolar protein sorting 72 homolog (S. cerevisiae); Could be a DNA-binding transcriptional regulator. May be involved in chromatin modification and remodeling (364 aa)
VRK2	-0.122111	same	no	none	Vaccinia related kinase 2; Serine/threonine kinase that regulates several signal transduction pathways. Isoform 1 modulates the stress response to hypoxia and cytokines, such as interleukin-1 beta (IL1B) and this is dependent on its interaction with MAPK8IP1, which assembles mitogen-activated protein kinase (MAPK) complexes. Inhibition of signal transmission mediated by the assembly of MAPK8IP1-M…
VSTM2B	-0.124277	same	no	none	V-set and transmembrane domain containing 2B (285 aa)
VSTM5	-0.0897214	same	no	none	V-set and transmembrane domain containing 5 (200 aa)
VTI1A	-0.0990912	same	no	none	Vesicle transport through interaction with t-SNAREs homolog 1A (yeast); V-SNARE that mediates vesicle transport pathways through interactions with t-SNAREs on the target membrane. These interactions are proposed to mediate aspects of the specificity of vesicle trafficking and to promote fusion of the lipid bilayers. Involved in vesicular transport from the late endosomes to the trans-Golgi networ…
VWA5A	-0.0223291	same	no	up	Von Willebrand factor A domain containing 5A; May play a role in tumorigenesis as a tumor suppressor. Altered expression of this protein and disruption of the molecular pathway it is involved in, may contribute directly to or modify tumorigenesis (786 aa)
WAS	-0.0908619	same	no	none	Wiskott-Aldrich syndrome; Effector protein for Rho-type GTPases. Regulates actin filament reorganization via its interaction with the Arp2/3 complex. Important for efficient actin polymerization. Possible regulator of lymphocyte and platelet function. Mediates actin filament reorganization and the formation of actin pedestals upon infection by pathogenic bacteria (502 aa)
WBSCR28	-0.0944631	same	no	none	Williams-Beuren syndrome chromosome region 28 (265 aa)
WDR12	-0.0513071	same	no	none	WD repeat domain 12; Component of the PeBoW complex, which is required for maturation of 28S and 5.8S ribosomal RNAs and formation of the 60S ribosome (423 aa)
WDR17	0.0051442	same	no	none	WD repeat domain 17 (1322 aa)
WDR41	0.00666885	same	no	none	WD repeat domain 41 (459 aa)
WDR43	-0.0932839	same	no	none	WD repeat domain 43 (677 aa)
WDR47	0.0547166	same	no	none	WD repeat domain 47 (927 aa)
WDR7	-0.0471418	same	no	down	WD repeat domain 7 (1490 aa)
WDR86	0.0956979	same	no	none	WD repeat domain 86 (376 aa)
WIPF2	-0.0338571	same	no	none	WAS/WASL interacting protein family, member 2; Plays an active role in the formation of cell surface protrusions downstream of activated PDGFB receptors. Plays an important role in actin-microspike formation through cooperation with WASL. May cooperate with WASP and WASL to induce mobilization and reorganization of the actin filament system (440 aa)
WNT10B	-0.0111427	same	no	down	Wingless-type MMTV integration site family, member 10B; Ligand for members of the frizzled family of seven transmembrane receptors. Probable developmental protein. May be a signaling molecule which affects the development of discrete regions of tissues. Is likely to signal over only few cell diameters (By similarity) (389 aa)
XPA	-0.0645501	same	no	none	Xeroderma pigmentosum, complementation group A; Involved in DNA excision repair. Initiates repair by binding to damaged sites with various affinities, depending on the photoproduct and the transcriptional state of the region. Required for UV-induced CHEK1 phosphorylation and the recruitment of CEP164 to cyclobutane pyrimidine dimmers (CPD), sites of DNA damage after UV irradiation (273 aa)
XYLB	0.0748494	same	no	none	Xylulokinase homolog (H. influenzae); Phosphorylates D-xylulose to produce D-xylulose 5- phosphate, a molecule that may play an important role in the regulation of glucose metabolism and lipogenesis (536 aa)
YOD1	-0.0528882	same	no	none	YOD1 OTU deubiquinating enzyme 1 homolog (S. cerevisiae); Hydrolase that can remove conjugated ubiquitin from proteins and participates in endoplasmic reticulum-associated degradation (ERAD) for misfolded lumenal proteins. May act by triming the ubiquitin chain on the associated substrate to facilitate their threading through the VCP/p97 pore. Ubiquitin moieties on substrates may present a steric…
YTHDF2	0.0266328	same	no	none	YTH domain family, member 2; Specifically recognizes and binds N6-methyladenosine (m6A)-containing RNAs, and regulates mRNA stability (PubMed-24284625, PubMed-26046440, PubMed-26318451). M6A is a modification present at internal sites of mRNAs and some non- coding RNAs and plays a role in the efficiency of mRNA splicing, processing and stability (PubMed-22575960, PubMed-24284625, PubMed-25412658,…
ZAP70	-0.0461937	same	no	none	Zeta-chain (TCR) associated protein kinase 70kDa; Tyrosine kinase that plays an essential role in regulation of the adaptive immune response. Regulates motility, adhesion and cytokine expression of mature T-cells, as well as thymocyte development. Contributes also to the development and activation of primary B-lymphocytes. When antigen presenting cells (APC) activate T-cell receptor (TCR), a seri…
ZBBX	-0.0826237	same	no	none	Zinc finger, B-box domain containing (839 aa)
ZBTB25	-0.00688843	same	no	none	Zinc finger and BTB domain containing 25; May be involved in transcriptional regulation (435 aa)
ZBTB39	0.00149367	same	no	none	Zinc finger and BTB domain containing 39; May be involved in transcriptional regulation (712 aa)
ZBTB8B	-0.169231	same	no	none	Zinc finger and BTB domain containing 8B; May be involved in transcriptional regulation (495 aa)
ZBTB9	0.0706182	same	no	none	Zinc finger and BTB domain containing 9; May be involved in transcriptional regulation (473 aa)
ZC3HC1	-0.0178278	same	no	none	Zinc finger, C3HC-type containing 1; Essential component of an SCF-type E3 ligase complex, SCF(NIPA), a complex that controls mitotic entry by mediating ubiquitination and subsequent degradation of cyclin B1 (CCNB1). Its cell-cycle-dependent phosphorylation regulates the assembly of the SCF(NIPA) complex, restricting CCNB1 ubiquitination activity to interphase. Its inactivation results in nuclear…
ZCCHC4	-0.00618085	same	no	none	Zinc finger, CCHC domain containing 4; May be a methyltransferase (513 aa)
ZFP62	0.0520065	same	no	none	Zinc finger protein 62 homolog (mouse); May play a role in differentiating skeletal muscle (900 aa)
ZFYVE27	0.0123056	same	no	down	Zinc finger, FYVE domain containing 27; Functions as an upstream inhibitor of RAB11, regulating directional protein transport to the forming neurites. Involved in nerve growth factor-induced neurite formation. May have a more general role in cell projections formation (416 aa)
ZIC1	-0.104799	same	no	none	Zic family member 1; Acts as a transcriptional activator. Involved in neurogenesis. Plays important roles in the early stage of organogenesis of the CNS, as well as during dorsal spinal cord development and maturation of the cerebellum. Involved in the spatial distribution of mossy fiber (MF) neurons within the pontine gray nucleus (PGN). Plays a role in the regulation of MF axon pathway choice. …
ZMYND8	-0.0611521	same	no	none	Zinc finger, MYND-type containing 8 (1188 aa)
ZNF138	0.0317378	same	no	none	Zinc finger protein 138; May be involved in transcriptional regulation as a repressor (293 aa)
ZNF169	0.0183011	same	no	none	Zinc finger protein 169; May be involved in transcriptional regulation (603 aa)
ZNF2	0.00561514	same	no	none	Zinc finger protein 2; May be involved in transcriptional regulation (426 aa)
ZNF239	-0.0550466	same	no	none	Zinc finger protein 239; May be involved in transcriptional regulation (458 aa)
ZNF254	-0.0886963	same	no	none	Zinc finger protein 254; May be involved in transcriptional regulation (659 aa)
ZNF275	-0.0276576	same	no	none	Zinc finger protein 275; May be involved in transcriptional regulation (459 aa)
ZNF296	-0.129895	same	no	none	Zinc finger protein 296; May be involved in transcriptional regulation (475 aa)
ZNF30	-0.091451	same	no	none	Zinc finger protein 30; May be involved in transcriptional regulation (624 aa)
ZNF32	-0.0716482	same	no	none	Zinc finger protein 32; May be involved in transcriptional regulation (273 aa)
ZNF320	-0.0277027	same	no	none	Zinc finger protein 320; May be involved in transcriptional regulation (509 aa)
ZNF333	-0.0150836	same	no	none	Zinc finger protein 333; May be involved in transcriptional regulation (665 aa)
ZNF358	-0.0922009	same	no	none	Zinc finger protein 358; May be involved in transcriptional regulation (568 aa)
ZNF385D	0.126099	same	no	none	Zinc finger protein 385D (395 aa)
ZNF396	-0.000152608	same	no	none	Zinc finger protein 396; Isoform 1 and isoform 2 act as DNA-dependent transcriptional repressors (333 aa)
ZNF423	-0.123664	same	no	up	Zinc finger protein 423; Transcription factor that can both act as an activator or a repressor depending on the context. Plays a central role in BMP signaling and olfactory neurogenesis. Associates with SMADs in response to BMP2 leading to activate transcription of BMP target genes. Acts as a transcriptional repressor via its interaction with EBF1, a transcription factor involved in terminal olfa…
ZNF43	-0.00946967	same	no	none	Zinc finger protein 43; May be involved in transcriptional regulation (809 aa)
ZNF444	-0.102457	same	no	none	Zinc finger protein 444; Transcriptional regulator. Binds to the 5’-flanking critical region of the SCARF1 promoter (327 aa)
ZNF468	0.107047	same	no	none	Zinc finger protein 468; May be involved in transcriptional regulation (522 aa)
ZNF496	0.158836	same	no	none	Zinc finger protein 496; DNA-binding transcription factor that can both act as an activator and a repressor (587 aa)
ZNF530	-0.0284436	same	no	none	Zinc finger protein 530; May be involved in transcriptional regulation (599 aa)
ZNF552	-0.0466193	same	no	none	Zinc finger protein 552; May be involved in transcriptional regulation (407 aa)
ZNF577	0.0258561	same	no	none	Zinc finger protein 577; May be involved in transcriptional regulation (485 aa)
ZNF595	0.0210193	same	no	none	Zinc finger protein 595 (92 aa)
ZNF608	0.0523025	same	no	none	Zinc finger protein 608 (1512 aa)
ZNF619	-0.0192017	same	no	none	Zinc finger protein 619; May be involved in transcriptional regulation (616 aa)
ZNF620	-0.0397968	same	no	none	Zinc finger protein 620; May be involved in transcriptional regulation (422 aa)
ZNF667	-0.111111	same	no	none	Zinc finger protein 667; May be involved in transcriptional regulation (610 aa)
ZNF668	0.0741549	same	no	none	Zinc finger protein 668; May be involved in transcriptional regulation (642 aa)
ZNF684	-0.0302989	same	no	none	Zinc finger protein 684; May be involved in transcriptional regulation (378 aa)
ZNF7	0.211583	same	no	none	Zinc finger protein 7; May be involved in transcriptional regulation (686 aa)
ZNF71	-0.0385097	same	no	none	Zinc finger protein 71; May be involved in transcriptional regulation (489 aa)
ZNF740	-0.165811	same	no	none	Zinc finger protein 740; May be involved in transcriptional regulation (193 aa)
ZNF75A	0.0239736	same	no	none	Zinc finger protein 75a; May be involved in transcriptional regulation (296 aa)
ZNF93	-0.0639957	same	no	none	Zinc finger protein 93; Transcription factor specifically required to repress long interspersed nuclear element 1 (L1) retrotransposons- recognizes and binds L1 sequences and repress their expression by recruiting a repressive complex containing TRIM28/KAP1 (PubMed-25274305). Not able to repress expression of all subtypes of L1 elements. Binds to the 5’ end of L1PA4, L1PA5 and L1PA6 subtypes, and…
ZNHIT2	0.00432879	same	no	none	Zinc finger, HIT-type containing 2 (403 aa)
ZSWIM8	-0.038226	KIAA0913	no	none	Zinc finger, SWIM-type containing 8 (1842 aa)
