# Supplementary material for: Genome-Wide Changes in Protein Translation Efficiency Are Associated with Autism
Source: Genome Biol Evol. 2018 Jul 7;10(8):1902–19. doi: 10.1093/gbe/evy146 (PMC6086092; doi:10.1093/gbe/evy146)
Supplement: Supplementary Data [file evy146_supp.zip › S12_Table_ff.xlsx]

## Sheet: ff_renew
gene	LASSO	GeneCodis Identifier	SFARI	annotation
ACSS1	0.144278	same	no	acyl-CoA synthetase short-chain family member 1; Important for maintaining normal body temperature during fasting and for energy homeostasis. Essential for energy expenditure under ketogenic conditions (By similarity). Converts acetate to acetyl-CoA so that it can be used for oxidation through the tricarboxylic cycle to produce ATP and CO(2) (689 aa)
ADAM23	-0.0188221	same	no	ADAM metallopeptidase domain 23; May play a role in cell-cell and cell-matrix interactions. This is a non-catalytic metalloprotease-like protein (832 aa)
ALOX15	-0.010222	same	no	Arachidonate 15-lipoxygenase; Non-heme iron-containing dioxygenase that catalyzes the stereo-specific peroxidation of free and esterified polyunsaturated fatty acids generating a spectrum of bioactive lipid mediators. Converts arachidonic acid into 12- hydroperoxyeicosatetraenoic acid/12-HPETE and 15- hydroperoxyeicosatetraenoic acid/15-HPETE. Also converts linoleic acid to 13-hydroperoxyoctadeca…
ARMC3	0.122483	same	no	Armadillo repeat containing 3 (872 aa)
ATP6AP2	0.0201943	same	no	ATPase, H+ transporting, lysosomal accessory protein 2; Functions as a renin and prorenin cellular receptor. May mediate renin-dependent cellular responses by activating ERK1 and ERK2. By increasing the catalytic efficiency of renin in AGT/angiotensinogen conversion to angiotensin I, it may also play a role in the renin-angiotensin system (RAS) (350 aa)
BBS10	0.163843	same	no	Bardet-Biedl syndrome 10; Probable molecular chaperone. Assists the folding of proteins upon ATP hydrolysis. As part of the BBS/CCT complex may play a role in the assembly of BBSome, a complex involved in ciliogenesis regulating transports vesicles to the cilia. Involved in adipogenic differentiation (723 aa)
BIRC7	-0.0576475	same	no	Baculoviral IAP repeat containing 7; Apoptotic regulator capable of exerting proapoptotic and anti-apoptotic activities and plays crucial roles in apoptosis, cell proliferation, and cell cycle control. Its anti-apoptotic activity is mediated through the inhibition of CASP3, CASP7 and CASP9, as well as by its E3 ubiquitin-protein ligase activity. As it is a weak caspase inhibitor, its anti-apoptot…
BRD9	-0.0322233	same	no	Bromodomain containing 9; May play a role in chromatin remodeling and regulation of transcription (597 aa)
C1QTNF6	0.000877326	same	no	C1q and tumor necrosis factor related protein 6 (278 aa)
C4orf47	-0.0443945	same	no	Chromosome 4 open reading frame 47 (309 aa)
C5orf42	-0.0418968	same	no	Chromosome 5 open reading frame 42 (3197 aa)
CABLES2	-0.0947797	same	no	Cdk5 and Abl enzyme substrate 2; Unknown. Probably involved in G1-S cell cycle transition (478 aa)
CASP8AP2	-0.0714953	none	no	This protein is highly similar to FLASH, a mouse apoptotic protein identified by its interaction with the death-effector domain (DED) of caspase 8. Studies of FLASH protein suggested that this protein may be a component of the death-inducing signaling complex that includes Fas receptor, Fas-binding adapter FADD, and caspase 8, and plays a regulatory role in Fas-mediated apoptosis.
CLIC5	0.030681	same	no	Chloride intracellular channel 5; Required for normal hearing (PubMed-24781754). It is necessary for the formation of stereocilia in the inner ear and normal development of the organ of Corti (By similarity). Can insert into membranes and form poorly selective ion channels that may also transport chloride ions. May play a role in the regulation of transepithelial ion absorption and secretion. Is …
CLK4	-0.0895088	same	no	CDC-like kinase 4; Dual specificity kinase acting on both serine/threonine and tyrosine-containing substrates. Phosphorylates serine- and arginine-rich (SR) proteins of the spliceosomal complex and may be a constituent of a network of regulatory mechanisms that enable SR proteins to control RNA splicing. Phosphorylates SRSF1 and SRSF3. Required for the regulation of alternative splicing of MAPT/T…
CLTCL1	0.0190237	same	yes	Clathrin, heavy chain-like 1; Clathrin is the major protein of the polyhedral coat of coated pits and vesicles. Two different adapter protein complexes link the clathrin lattice either to the plasma membrane or to the trans-Golgi network (By similarity) (1640 aa)
CPE	0.122236	same	no	Carboxypeptidase E; Removes residual C-terminal Arg or Lys remaining after initial endoprotease cleavage during prohormone processing. Processes proinsulin (476 aa)
CPZ	0.0302193	same	no	Carboxypeptidase Z; Cleaves substrates with C-terminal arginine residues. Probably modulates the Wnt signaling pathway, by cleaving some undefined protein. May play a role in cleavage during prohormone processing (652 aa)
DCAF15	-0.0488376	same	no	DDB1 and CUL4 associated factor 15; May be involved in ubiquitination and degradation through a DBB1-CUL4 E3 protein-ubiquitin ligase (600 aa)
DHX38	0.0672788	same	no	DEAH (Asp-Glu-Ala-His) box polypeptide 38; Probable ATP-binding RNA helicase involved in pre-mRNA splicing (1227 aa)
DOK4	0.0173921	same	no	Docking protein 4; DOK proteins are enzymatically inert adaptor or scaffolding proteins. They provide a docking platform for the assembly of multimolecular signaling complexes. DOK4 functions in RET-mediated neurite outgrowth and plays a positive role in activation of the MAP kinase pathway (By similarity). Putative link with downstream effectors of RET in neuronal differentiation. May be involve…
ETNK2	0.247316	same	no	Ethanolamine kinase 2; Highly specific for ethanolamine phosphorylation. Does not have choline kinase activity (By similarity) (386 aa)
FAM193A	0.0925984	same	no	Family with sequence similarity 193, member A (1224 aa)
FAM210A	-0.0771669	C18orf19	no	Family with sequence similarity 210, member A (272 aa)
FAM71D	-0.0463383	same	no	Family with sequence similarity 71, member D (422 aa)
FAS	0.00657494	same	no	Fas (TNF receptor superfamily, member 6); Receptor for TNFSF6/FASLG. The adapter molecule FADD recruits caspase-8 to the activated receptor. The resulting death- inducing signaling complex (DISC) performs caspase-8 proteolytic activation which initiates the subsequent cascade of caspases (aspartate-specific cysteine proteases) mediating apoptosis. FAS- mediated apoptosis may have a role in the in…
FLRT3	0.00638707	same	no	Fibronectin leucine rich transmembrane protein 3; Functions in cell-cell adhesion, cell migration and axon guidance, exerting an attractive or repulsive role depending on its interaction partners. Plays a role in the spatial organization of brain neurons. Plays a role in vascular development in the retina (By similarity). Plays a role in cell-cell adhesion via its interaction with ADGRL3 and prob…
FRMD3	0.0833438	same	no	FERM domain containing 3; Putative tumor suppressor gene that may be implicated in the origin and progression of lung cancer (597 aa)
FSTL4	-0.00924674	same	no	Follistatin-like 4 (842 aa)
GABRR2	-0.0625023	same	no	Gamma-aminobutyric acid (GABA) A receptor, rho 2; GABA, the major inhibitory neurotransmitter in the vertebrate brain, mediates neuronal inhibition by binding to the GABA/benzodiazepine receptor and opening an integral chloride channel. Rho-2 GABA receptor could play a role in retinal neurotransmission (490 aa)
GCKR	-0.0250206	same	no	Glucokinase (hexokinase 4) regulator; Inhibits glucokinase (GCK) by forming an inactive complex with this enzyme. The affinity of GCKR for GCK is modulated by fructose metabolites- GCKR with bound fructose 6- phosphate has increased affinity for GCK, while GCKR with bound fructose 1-phosphate has strongly decreased affinity for GCK and does not inhibit GCK activity (625 aa)
HEATR6	-0.00273672	same	no	HEAT repeat containing 6; Amplification-dependent oncogene (1181 aa)
HEPH	-0.0183834	same	no	Hephaestin; May function as a ferroxidase for ferrous (II) to ferric ion (III) conversion and may be involved in copper transport and homeostasis. Implicated in iron homeostasis and may mediate iron efflux associated to ferroportin 1 (1212 aa)
HIST1H4F	0.00818843	same	no	Histone cluster 1, H4f (103 aa)
HOMER2	0.017912	same	no	Homer homolog 2 (Drosophila); Postsynaptic density scaffolding protein. Binds and cross-links cytoplasmic regions of GRM1, GRM5, ITPR1, DNM3, RYR1, RYR2, SHANK1 and SHANK3. By physically linking GRM1 and GRM5 with ER-associated ITPR1 receptors, it aids the coupling of surface receptors to intracellular calcium release. May also couple GRM1 to PI3 kinase through its interaction with AGAP2. Isoform…
HOPX	-0.104133	same	no	HOP homeobox; Atypical homeodomain protein which does not bind DNA and is required to modulate cardiac growth and development. Acts via its interaction with SRF, thereby modulating the expression of SRF-dependent cardiac-specific genes and cardiac development. Prevents SRF-dependent transcription either by inhibiting SRF binding to DNA or by recruiting histone deacetylase (HDAC) proteins that pre…
HTR3C	-0.041461	same	yes	5-hydroxytryptamine (serotonin) receptor 3C, ionotropic; This is one of the several different receptors for 5- hydroxytryptamine (serotonin), a biogenic hormone that functions as a neurotransmitter, a hormone, and a mitogen. This receptor is a ligand-gated ion channel, which when activated causes fast, depolarizing responses. It is a cation-specific, but otherwise relatively nonselective, ion cha…
IL31RA	0.0890028	same	no	Interleukin 31 receptor A; Associates with OSMR to form the interleukin-31 receptor which activates STAT3 and to a lower extent STAT1 and STAT5 (PubMed-11877449, PubMed-14504285, PubMed-15627637, PubMed-15194700). May function in skin immunity (PubMed-15184896). Mediates IL31-induced itch, probably in a manner dependent on cation channels TRPA1 and TRPV1 (By similarity). Positively regulates numb…
ITIH3	-0.0296018	same	no	Inter-alpha-trypsin inhibitor heavy chain 3; May act as a carrier of hyaluronan in serum or as a binding protein between hyaluronan and other matrix protein, including those on cell surfaces in tissues to regulate the localization, synthesis and degradation of hyaluronan which are essential to cells undergoing biological processes (890 aa)
ITM2A	-0.0342763	same	no	Integral membrane protein 2A (263 aa)
ITPA	0.19735	same	no	Inosine triphosphatase (nucleoside triphosphate pyrophosphatase); Pyrophosphatase that hydrolyzes the non-canonical purine nucleotides inosine triphosphate (ITP), deoxyinosine triphosphate (dITP) as well as 2’-deoxy-N-6-hydroxylaminopurine triposphate (dHAPTP) and xanthosine 5’-triphosphate (XTP) to their respective monophosphate derivatives. The enzyme does not distinguish between the deoxy- and…
KCNG4	-0.056646	same	no	Potassium voltage-gated channel, subfamily G, member 4; Potassium channel subunit that does not form functional channels by itself. Can form functional heterotetrameric channels with KCNB1; modulates the delayed rectifier voltage-gated potassium channel activation and deactivation rates of KCNB1 (PubMed-19074135) (519 aa)
KCNH8	-0.0183431	same	no	Potassium voltage-gated channel, subfamily H (eag-related), member 8; Pore-forming (alpha) subunit of voltage-gated potassium channel. Elicits a slowly activating, outward rectifying current. Channel properties may be modulated by cAMP and subunit assembly (1107 aa)
LCE1B	0.0703873	same	no	Late cornified envelope 1B; Precursors of the cornified envelope of the stratum corneum (118 aa)
LRCH3	-0.0958476	same	no	Leucine-rich repeats and calponin homology (CH) domain containing 3 (712 aa)
METTL4	-0.137079	same	no	Methyltransferase like 4; Probable methyltransferase (472 aa)
MIA2	0.188317	same	no	Melanoma inhibitory activity 2; May play a role in the pathophysiology of liver disease and may serve as a marker of liver damage (654 aa)
MIB2	0.0600504	same	no	Mindbomb E3 ubiquitin protein ligase 2; E3 ubiquitin-protein ligase that mediates ubiquitination of Delta receptors, which act as ligands of Notch proteins. Positively regulates the Delta-mediated Notch signaling by ubiquitinating the intracellular domain of Delta, leading to endocytosis of Delta receptors (By similarity) (1070 aa)
MKRN2	-0.0138713	same	no	Makorin ring finger protein 2; E3 ubiquitin ligase catalyzing the covalent attachment of ubiquitin moieties onto substrate proteins (416 aa)
MMP27	-0.0877856	same	no	Matrix metallopeptidase 27; Matrix metalloproteinases degrade protein components of the extracellular matrix such as fibronectin, laminin, gelatins and/or collagens (513 aa)
MYSM1	0.0408664	same	no	Myb-like, SWIRM and MPN domains 1; Metalloprotease that specifically deubiquitinates monoubiquitinated histone H2A, a specific tag for epigenetic transcriptional repression, thereby acting as a coactivator. Preferentially deubiquitinates monoubiquitinated H2A in hyperacetylated nucleosomes. Deubiquitination of histone H2A leads to facilitate the phosphorylation and dissociation of histone H1 from…
NEIL2	-0.0400554	same	no	Nei endonuclease VIII-like 2 (E. coli); Involved in base excision repair of DNA damaged by oxidation or by mutagenic agents. Has DNA glycosylase activity towards 5-hydroxyuracil and other oxidized derivatives of cytosine with a preference for mismatched double-stranded DNA (DNA bubbles). Has low or no DNA glycosylase activity towards thymine glycol, 2-hydroxyadenine, hypoxanthine and 8-oxoguanine…
NOP58	-0.0363817	same	no	NOP58 ribonucleoprotein homolog (yeast); Required for 60S ribosomal subunit biogenesis (By similarity). Core component of box C/D small nucleolar ribonucleoprotein (snoRNP) particles. Required for the biogenesis of box C/D snoRNAs such as U3, U8 and U14 snoRNAs (529 aa)
OGDH	0.0871465	same	no	Oxoglutarate (alpha-ketoglutarate) dehydrogenase (lipoamide); The 2-oxoglutarate dehydrogenase complex catalyzes the overall conversion of 2-oxoglutarate to succinyl-CoA and CO(2). It contains multiple copies of three enzymatic components- 2- oxoglutarate dehydrogenase (E1), dihydrolipoamide succinyltransferase (E2) and lipoamide dehydrogenase (E3) (1023 aa)
OMP	0.00546246	same	no	Olfactory marker protein; May act as a modulator of the olfactory signal- transduction cascade (163 aa)
OR2AT4	-0.00729063	same	no	Olfactory receptor, family 2, subfamily AT, member 4; Odorant receptor (320 aa)
OTOGL	0.0442273	same	no	Otogelin-like (2344 aa)
PDE5A	-0.0269509	same	no	Phosphodiesterase 5A, cGMP-specific; Plays a role in signal transduction by regulating the intracellular concentration of cyclic nucleotides. This phosphodiesterase catalyzes the specific hydrolysis of cGMP to 5’- GMP (PubMed-9714779, PubMed-15489334). Specifically regulates nitric-oxide-generated cGMP (PubMed-15489334) (875 aa)
PEBP4	0.0640931	same	no	Phosphatidylethanolamine-binding protein 4; Seems to promote cellular resistance to TNF-induced apoptosis by inhibiting activation of the Raf-1/MEK/ERK pathway, JNK and phosphatidylethanolamine externalization (227 aa)
PHKG2	0.0185385	same	no	Phosphorylase kinase, gamma 2 (testis); Catalytic subunit of the phosphorylase b kinase (PHK), which mediates the neural and hormonal regulation of glycogen breakdown (glycogenolysis) by phosphorylating and thereby activating glycogen phosphorylase. May regulate glycogeneolysis in the testis. In vitro, phosphorylates PYGM (By similarity) (406 aa)
POMGNT1	-0.0946796	same	yes	Protein O-linked mannose beta1,2-N-acetylglucosaminyltransferase; Participates in O-mannosyl glycosylation. May be responsible for the synthesis of the GlcNAc(beta1-2)Man(alpha1-)O- Ser/Thr moiety on alpha-dystroglycan and other O-mannosylated proteins. Is specific for alpha linked terminal mannose and does not have MGAT3, MGAT4, MGAT5, MGAT7 or MGAT8 activity (660 aa)
POP4	-0.04055	same	no	Processing of precursor 4, ribonuclease P/MRP subunit (S. cerevisiae); Part of ribonuclease P, a protein complex that generates mature tRNA molecules by cleaving their 5’-ends. May function with RPP38 to coordinate the nucleolar targeting and/or assembly of RNase P (220 aa)
PRRC2A	-0.0363457	same	no	Proline-rich coiled-coil 2A; May play a role in the regulation of pre-mRNA splicing (2157 aa)
PSMG3	0.0600469	same	no	Proteasome (prosome, macropain) assembly chaperone 3; Chaperone protein which promotes assembly of the 20S proteasome. May cooperate with PSMG1-PSMG2 heterodimers to orchestrate the correct assembly of proteasomes (122 aa)
PTPRA	-0.0327921	same	no	Protein tyrosine phosphatase, receptor type, A (802 aa)
PWP2	-0.0866882	same	no	PWP2 periodic tryptophan protein homolog (yeast) (919 aa)
RAD51C	0.09843	same	no	RAD51 homolog C (S. cerevisiae); Essential for the homologous recombination (HR) pathway of DNA repair. Involved in the homologous recombination repair (HRR) pathway of double-stranded DNA breaks arising during DNA replication or induced by DNA-damaging agents. Part of the RAD21 paralog protein complexes BCDX2 and CX3 which act at different stages of the BRCA1-BRCA2-dependent HR pathway. Upon DNA…
RHBDF1	0.0363293	same	no	Rhomboid 5 homolog 1 (Drosophila); Rhomboid protease-like protein which has no protease activity but regulates the secretion of several ligands of the epidermal growth factor receptor. Indirectly activates the epidermal growth factor receptor signaling pathway and may thereby regulate sleep, cell survival, proliferation and migration (855 aa)
RRM2B	-0.0553595	same	no	Ribonucleotide reductase M2 B (TP53 inducible); Plays a pivotal role in cell survival by repairing damaged DNA in a p53/TP53-dependent manner. Supplies deoxyribonucleotides for DNA repair in cells arrested at G1 or G2. Contains an iron-tyrosyl free radical center required for catalysis. Forms an active ribonucleotide reductase (RNR) complex with RRM1 which is expressed both in resting and prolife…
S1PR2	-0.0301385	same	no	Sphingosine 1-phosphate receptor 2 ; Receptor for the lysosphingolipid sphingosine 1- phosphate (S1P). S1P is a bioactive lysophospholipid that elicits diverse physiological effect on most types of cells and tissues. When expressed in rat HTC4 hepatoma cells, is capable of mediating S1P-induced cell proliferation and suppression of apoptosis (353 aa)
SDCCAG3	0.0406709	same	no	Serologically defined colon cancer antigen 3; May be involved in modulation of TNF response. May be involved in presentation of TNFRSF1A on the cell surface (By similarity). Involved in the endosome-to-plasma membrane trafficking and recycling of SNX27-retromer-dependent cargo proteins, such as GLUT1 (PubMed-25278552). Involved in the regulation of cytokinesis; the function may involve PTPN13 and…
SERPINA12	-0.00274706	same	no	Serpin peptidase inhibitor, clade A (alpha-1 antiproteinase, antitrypsin), member 12; Adipokine that modulates insulin action by specifically inhibiting its target protease KLK7 in white adipose tissues (414 aa)
SERPINA3	-0.030063	same	no	Serpin peptidase inhibitor, clade A (alpha-1 antiproteinase, antitrypsin), member 3; Although its physiological function is unclear, it can inhibit neutrophil cathepsin G and mast cell chymase, both of which can convert angiotensin-1 to the active angiotensin-2 (423 aa)
SERPINE1	0.00975919	same	yes	Serpin peptidase inhibitor, clade E (nexin, plasminogen activator inhibitor type 1), member 1; Serine protease inhibitor. This inhibitor acts as ’bait’ for tissue plasminogen activator, urokinase, protein C and matriptase-3/TMPRSS7. Its rapid interaction with PLAT may function as a major control point in the regulation of fibrinolysis (402 aa)
SERTAD4	0.0156926	same	no	SERTA domain containing 4 (356 aa)
SFRP4	0.0730687	same	no	Secreted frizzled-related protein 4; Soluble frizzled-related proteins (sFRPS) function as modulators of Wnt signaling through direct interaction with Wnts. They have a role in regulating cell growth and differentiation in specific cell types. SFRP4 may act as a regulator of adult uterine morphology and function. Increases apoptosis during ovulation possibly through modulation of FZ1/FZ4/WNT4 sig…
SLC26A2	-0.0263486	same	no	Solute carrier family 26 (sulfate transporter), member 2; Sulfate transporter. May play a role in endochondral bone formation (739 aa)
SLC40A1	-0.0517575	same	no	Solute carrier family 40 (iron-regulated transporter), member 1; May be involved in iron export from duodenal epithelial cell and also in transfer of iron between maternal and fetal circulation. Mediates iron efflux in the presence of a ferroxidase (hephaestin and/or ceruloplasmin) (571 aa)
SLCO1C1	-0.0759357	same	no	Solute carrier organic anion transporter family, member 1C1; Mediates the Na(+)-independent high affinity transport of organic anions such as the thyroid hormones thyroxine (T4) and rT3. Other potential substrates, such as triiodothyronine (T3), 17-beta-glucuronosyl estradiol, estrone-3-sulfate and sulfobromophthalein (BSP) are transported with much lower efficiency. May play a signifiant role in…
SLITRK4	-0.0446643	same	no	SLIT and NTRK-like family, member 4; Suppresses neurite outgrowth (837 aa)
SNX13	0.0645836	same	no	Sorting nexin 13; May be involved in several stages of intracellular trafficking. May play a role in endosome homeostasis (By similarity). Acts as a GAP for Galphas (957 aa)
SPATS2	-0.0203898	same	no	Spermatogenesis associated, serine-rich 2 (545 aa)
STEAP2	0.13551	same	no	STEAP family member 2, metalloreductase; Metalloreductase that has the ability to reduce both Fe(3+) to Fe(2+) and Cu(2+) to Cu(1+). Uses NAD(+) as acceptor (By similarity) (490 aa)
STK36	0.157805	same	no	Serine/threonine kinase 36; Serine/threonine protein kinase which plays an important role in the sonic hedgehog (Shh) pathway by regulating the activity of GLI transcription factors (PubMed-10806483). Controls the activity of the transcriptional regulators GLI1, GLI2 and GLI3 by opposing the effect of SUFU and promoting their nuclear localization (PubMed-10806483). GLI2 requires an additional fun…
SULT2B1	0.086646	same	no	Sulfotransferase family, cytosolic, 2B, member 1; Sulfotransferase that utilizes 3’-phospho-5’-adenylyl sulfate (PAPS) as sulfonate donor to catalyze the sulfate conjugation of many hormones, neurotransmitters, drugs and xenobiotic compounds. Sulfonation increases the water solubility of most compounds, and therefore their renal excretion, but it can also result in bioactivation to form active me…
SYNE1	-0.0811368	same	yes	Spectrin repeat containing, nuclear envelope 1; Multi-isomeric modular protein which forms a linking network between organelles and the actin cytoskeleton to maintain the subcellular spatial organization. Component of SUN-protein- containing multivariate complexes also called LINC complexes which link the nucleoskeleton and cytoskeleton by providing versatile outer nuclear membrane attachment sit…
TAS2R4	-0.0582723	same	no	Taste receptor, type 2, member 4; Gustducin-coupled receptor for denatonium and N(6)- propyl-2-thiouracil implicated in the perception of bitter compounds in the oral cavity and the gastrointestinal tract. Signals through PLCB2 and the calcium-regulated cation channel TRPM5. In airway epithelial cells, binding of denatonium increases the intracellular calcium ion concentration and stimulates cili…
TBPL2	0.0251338	same	no	TATA box binding protein like 2; Transcription factor required in complex with TAF3 for the differentiation of myoblasts into myocytes. The complex replaces TFIID at specific promoters at an early stage in the differentiation process (By similarity) (375 aa)
TCP11L1	-0.0319481	same	no	T-complex 11, testis-specific-like 1 (509 aa)
TENM2	-0.0674005	ODZ2	no	Teneurin transmembrane protein 2; Involved in neural development, regulating the establishment of proper connectivity within the nervous system. Promotes the formation of filopodia and enlarged growth cone in neuronal cells. Induces homophilic cell-cell adhesion (By similarity). May function as a cellular signal transducer (2774 aa)
TKTL2	0.00829202	same	no	Transketolase-like 2; Plays an essential role in total transketolase activity and cell proliferation in cancer cells; after transfection with anti-TKTL1 siRNA, total transketolase activity dramatically decreases and proliferation was significantly inhibited in cancer cells. Plays a pivotal role in carcinogenesis (626 aa)
TM9SF4	0.0501009	same	no	Transmembrane 9 superfamily protein member 4 (642 aa)
TMEM119	0.0730843	same	no	Transmembrane protein 119; Plays an important role in bone formation and normal bone mineralization. Promotes the differentiation of myoblasts into osteoblasts (PubMed-20025746). May induce the commitment and differentiation of myoblasts into osteoblasts through an enhancement of BMP2 production and interaction with the BMP-RUNX2 pathway. Upregulates the expression of ATF4, a transcription factor…
TMEM184C	0.00241587	same	no	Transmembrane protein 184C; Possible tumor suppressor which may play a role in cell growth (438 aa)
TMEM63A	0.0940719	same	no	Transmembrane protein 63A; Acts as an osmosensitive calcium-permeable cation channel (807 aa)
TNFSF14	-0.000472657	same	no	Tumor necrosis factor (ligand) superfamily, member 14; Cytokine that binds to TNFRSF3/LTBR. Binding to the decoy receptor TNFRSF6B modulates its effects. Activates NFKB, stimulates the proliferation of T-cells, and inhibits growth of the adenocarcinoma HT-29. Acts as a receptor for Herpes simplex virus (240 aa)
TOR1AIP1	-0.0193343	same	no	Torsin A interacting protein 1; Required for nuclear membrane integrity. Induces TOR1A and TOR1B ATPase activity and is required for their location on the nuclear membrane. Binds to A- and B-type lamins. Possible role in membrane attachment and assembly of the nuclear lamina (583 aa)
TPR	-0.0739493	same	no	Translocated promoter region, nuclear basket protein; Component of the nuclear pore complex (NPC), a complex required for the trafficking across the nuclear envelope. Functions as a scaffolding element in the nuclear phase of the NPC essential for normal nucleocytoplasmic transport of proteins and mRNAs, plays a role in the establishment of nuclear-peripheral chromatin compartmentalization in int…
TUBAL3	0.00760929	same	no	Tubulin, alpha-like 3; Tubulin is the major constituent of microtubules. It binds two moles of GTP, one at an exchangeable site on the beta chain and one at a non-exchangeable site on the alpha chain (By similarity) (446 aa)
UBXN7	-0.0331898	same	no	UBX domain protein 7; Ubiquitin-binding adapter that links a subset of NEDD8- associated cullin ring ligases (CRLs) to the segregase VCP/p97, to regulate turnover of their ubiquitination substrates (489 aa)
UFSP2	0.0601051	same	no	UFM1-specific peptidase 2; Thiol protease which recognizes and hydrolyzes the peptide bond at the C-terminal Gly of UFM1, a ubiquitin-like modifier protein bound to a number of target proteins. Does not hydrolyze SUMO1 or ISG15 ubiquitin-like proteins. Through TRIP4 deufmylation may regulate intracellular nuclear receptors transactivation and thereby regulate cell proliferation and differentiatio…
USP36	-0.0244137	same	no	Ubiquitin specific peptidase 36; May be required for maintaining multiple types of adult stem cells. May function as a transcriptional repressor by continually deubiquiting histone H2B at the promoters of genes critical for cellular differentiation, thereby preventing histone H3 ’Lys-4’ trimethylation (H3K4) (By similarity) (1123 aa)
VAX2	-0.0176256	same	no	Ventral anterior homeobox 2; Transcription factor that may function in dorsoventral specification of the forebrain. Regulates the expression of Wnt signaling antagonists including the expression of a truncated TCF7L2 isoform that cannot bind CTNNB1 and acts therefore as a potent dominant-negative Wnt antagonist. Plays a crucial role in eye development and, in particular, in the specification of t…
VEZT	-0.0139558	same	no	Vezatin, adherens junctions transmembrane protein; Plays a pivotal role in the establishment of adherens junctions and their maintenance in adult life. In case of Listeria infection, promotes bacterial internalization by participating in myosin VIIa recruitment to the entry site (779 aa)
WDR66	-0.119146	same	no	WD repeat domain 66 (1149 aa)
WDR92	0.0241794	same	no	WD repeat domain 92; Seems to act as a modulator of apoptosis (357 aa)
ZBTB40	0.0856385	same	no	Zinc finger and BTB domain containing 40; May be involved in transcriptional regulation (1239 aa)
ZKSCAN8	-0.162271	ZNF192	no	zinc finger with KRAB and SCAN domains 8
ZNF100	-0.0603499	same	no	Zinc finger protein 100; May be involved in transcriptional regulation (542 aa)
ZNF274	-0.0552226	same	no	Zinc finger protein 274; Probable transcription repressor. Specifically binds to the 3’-end of zinc-finger coding genes and recruiting chromatin- modifying proteins such as SETDB1 and TRIM28/KAP1, leading to transcription repression (652 aa)
ZNF556	-0.00797424	same	no	Zinc finger protein 556; May be involved in transcriptional regulation (456 aa)
ZNF616	-0.189683	same	no	Zinc finger protein 616; May be involved in transcriptional regulation (781 aa)
ZNF862	-0.130346	same	no	Zinc finger protein 862; May be involved in transcriptional regulation (1169 aa)
