# Supplementary material for: Genome-Wide Changes in Protein Translation Efficiency Are Associated with Autism
Source: Genome Biol Evol. 2018 Jul 7;10(8):1902–19. doi: 10.1093/gbe/evy146 (PMC6086092; doi:10.1093/gbe/evy146)
Supplement: Supplementary Data [file evy146_supp.zip › S13_cpgff_table.xlsx]

## Sheet: cpgff_renew
gene	LASSO	GeneCodis Identifier	SFARI	annotation
AARS2	0.0552512	same	no	alanyl-tRNA synthetase 2, mitochondrial; Catalyzes the attachment of alanine to tRNA(Ala) in a two-step reaction- alanine is first activated by ATP to form Ala- AMP and then transferred to the acceptor end of tRNA(Ala). Also edits incorrectly charged tRNA(Ala) via its editing domain (985 aa)
ABCC6	0.0144932	same	no	ATP-binding cassette, sub-family C (CFTR/MRP), member 6; Isoform 1- May participate directly in the active transport of drugs into subcellular organelles or influence drug distribution indirectly. Transports glutathione conjugates as leukotriene-c4 (LTC4) and N-ethylmaleimide S-glutathione (NEM-GS) (1503 aa)
ABCF3	-0.00592318	same	no	ATP-binding cassette, sub-family F (GCN20), member 3; Displays an antiviral effect against flaviviruses such as west Nile virus (WNV) in the presence of OAS1B (709 aa)
ALK	0.00530569	same	no	Anaplastic lymphoma receptor tyrosine kinase; Neuronal orphan receptor tyrosine kinase that is essentially and transiently expressed in specific regions of the central and peripheral nervous systems and plays an important role in the genesis and differentiation of the nervous system. Transduces signals from ligands at the cell surface, through specific activation of the mitogen-activated protein …
AMZ1	-0.0642601	same	no	Archaelysin family metallopeptidase 1; Zinc metalloprotease. Exhibits aminopeptidase activity against neurogranin in vitro. Does not hydrolyze angiotensin-2 (498 aa)
ANKLE2	0.00880152	same	no	Ankyrin repeat and LEM domain containing 2; Involved in mitotic nuclear envelope reassembly by promoting dephosphorylation of BAF/BANF1 during mitotic exit. Coordinates the control of BAF/BANF1 dephosphorylation by inhibiting VRK1 kinase and promoting dephosphorylation of BAF/BANF1 by protein phosphatase 2A (PP2A), thereby facilitating nuclear envelope assembly. It is unclear whether it acts as a…
ANKRD23	-0.00824852	same	no	Ankyrin repeat domain 23; May be involved in the energy metabolism. Could be a molecular link between myofibrillar stretch-induced signaling pathways and muscle gene expression (305 aa)
AP1B1	-0.0573891	same	no	Adaptor-related protein complex 1, beta 1 subunit; Subunit of clathrin-associated adaptor protein complex 1 that plays a role in protein sorting in the late-Golgi/trans-Golgi network (TGN) and/or endosomes. The AP complexes mediate both the recruitment of clathrin to membranes and the recognition of sorting signals within the cytosolic tails of transmembrane cargo molecules (949 aa)
APLP1	0.00216672	same	no	Amyloid beta (A4) precursor-like protein 1; May play a role in postsynaptic function. The C-terminal gamma-secretase processed fragment, ALID1, activates transcription activation through APBB1 (Fe65) binding (By similarity). Couples to JIP signal transduction through C-terminal binding. May interact with cellular G-protein signaling pathways. Can regulate neurite outgrowth through binding to comp…
ARG2	0.0464842	same	no	Arginase, type II; May play a role in the regulation of extra-urea cycle arginine metabolism and also in down-regulation of nitric oxide synthesis. Extrahepatic arginase functions to regulate L-arginine bioavailability to NO synthase. Since NO synthase is found in the penile corpus cavernosum smooth muscle, the clitoral corpus cavernosum and the vagina, arginase II plays a role in both male and f…
ARHGAP24	-0.0115552	same	yes	Rho GTPase activating protein 24; Rho GTPase-activating protein involved in cell polarity, cell morphology and cytoskeletal organization. Acts as a GTPase activator for the Rac-type GTPase by converting it to an inactive GDP-bound state. Controls actin remodeling by inactivating Rac downstream of Rho leading to suppress leading edge protrusion and promotes cell retraction to achieve cellular pola…
ASCC3	-0.0198848	same	no	Activating signal cointegrator 1 complex subunit 3; 3’-5’ DNA helicase involved in repair of alkylated DNA. Promotes DNA unwinding to generate single-stranded substrate needed for ALKHB3, enabling ALKHB3 to process alkylated N3- methylcytosine (3mC) within double-stranded regions. Enhances NF- kappa-B, SRF and AP1 transactivation (2202 aa)
BMP2K	-0.0732498	same	no	BMP2 inducible kinase; May be involved in osteoblast differentiation (1161 aa)
BOD1	-0.00400413	same	no	Biorientation of chromosomes in cell division 1; Required for proper chromosome biorientation through the detection or correction of syntelic attachments in mitotic spindles (185 aa)
BRD9	-0.0144307	same	no	Bromodomain containing 9; May play a role in chromatin remodeling and regulation of transcription (597 aa)
C19orf12	-0.0270294	same	no	Chromosome 19 open reading frame 12 (152 aa)
C19orf18	-0.0198797	same	no	Chromosome 19 open reading frame 18 (215 aa)
C22orf15	0.0112939	same	no	Chromosome 22 open reading frame 15 (148 aa)
C5orf42	0.0541302	same	no	Chromosome 5 open reading frame 42 (3197 aa)
CCDC141	-0.130731	same	no	Coiled-coil domain containing 141; Plays a critical role in radial migration and centrosomal function (1530 aa)
CCDC39	0.0222961	same	no	Coiled-coil domain containing 39; Required for assembly of dynein regulatory complex (DRC) and inner dynein arm (IDA) complexes, which are responsible for ciliary beat regulation, thereby playing a central role in motility in cilia and flagella (PubMed-21131972). Probably acts together with CCDC40 to form a molecular ruler that determines the 96 nanometer (nm) repeat length and arrangements of co…
CCDC40	0.0138069	same	no	Coiled-coil domain containing 40; Required for assembly of dynein regulatory complex (DRC) and inner dynein arm (IDA) complexes, which are responsible for ciliary beat regulation, thereby playing a central role in motility in cilia and flagella (PubMed-21131974). Probably acts together with CCDC39 to form a molecular ruler that determines the 96 nanometer (nm) repeat length and arrangements of co…
CD81	-0.00152001	same	no	CD81 molecule; May play an important role in the regulation of lymphoma cell growth. Interacts with a 16-kDa Leu-13 protein to form a complex possibly involved in signal transduction. May act as the viral receptor for HCV (236 aa)
CDCA7L	0.0073057	same	no	Cell division cycle associated 7-like; Plays a role in transcriptional regulation as a repressor that inhibits monoamine oxidase A (MAOA) activity and gene expression by binding to the promoter. Plays an important oncogenic role in mediating the full transforming effect of MYC in medulloblastoma cells. Involved in apoptotic signaling pathways; May act downstream of P38-kinase and BCL-2, but upstr…
CECR5	-0.0358095	same	no	Cat eye syndrome chromosome region, candidate 5 (423 aa)
CHCHD3	-0.0150011	same	no	Coiled-coil-helix-coiled-coil-helix domain containing 3; Component of the MICOS complex, a large protein complex of the mitochondrial inner membrane that plays crucial roles in the maintenance of crista junctions, inner membrane architecture, and formation of contact sites to the outer membrane. Has also been shown to function as a transcription factor which binds to the BAG1 promoter and repress…
CHIT1	0.0393812	same	no	Chitinase 1 (chitotriosidase); Degrades chitin, chitotriose and chitobiose. May participate in the defense against nematodes and other pathogens. Isoform 3 has no enzymatic activity (466 aa)
CHL1	-0.0290321	same	no	Cell adhesion molecule with homology to L1CAM (close homolog of L1); Extracellular matrix and cell adhesion protein that plays a role in nervous system development and in synaptic plasticity. Both soluble and membranous forms promote neurite outgrowth of cerebellar and hippocampal neurons and suppress neuronal cell death. Plays a role in neuronal positioning of pyramidal neurons and in regulation…
CHRNB4	0.0190899	same	no	Cholinergic receptor, nicotinic, beta 4 (neuronal); After binding acetylcholine, the AChR responds by an extensive change in conformation that affects all subunits and leads to opening of an ion-conducting channel across the plasma membrane (498 aa)
CMTM4	0.0190628	same	no	CKLF-like MARVEL transmembrane domain containing 4 (234 aa)
CORO1B	-0.0189391	same	no	Coronin, actin binding protein, 1B; Regulates leading edge dynamics and cell motility in fibroblasts. May be involved in cytokinesis and signal transduction (By similarity) (489 aa)
CPE	0.0984019	same	no	Carboxypeptidase E; Removes residual C-terminal Arg or Lys remaining after initial endoprotease cleavage during prohormone processing. Processes proinsulin (476 aa)
DBN1	-0.00449687	same	no	Drebrin 1; Drebrins might play some role in cell migration, extension of neuronal processes and plasticity of dendrites. Required for actin polymerization at immunological synapses (IS) and for CXCR4 recruitment to IS (651 aa)
DDR2	0.00740911	same	no	Discoidin domain receptor tyrosine kinase 2; Tyrosine kinase that functions as cell surface receptor for fibrillar collagen and regulates cell differentiation, remodeling of the extracellular matrix, cell migration and cell proliferation. Required for normal bone development. Regulates osteoblast differentiation and chondrocyte maturation via a signaling pathway that involves MAP kinases and lead…
DENND4A	-0.0536182	same	no	DENN/MADD domain containing 4A; Probable guanine nucleotide exchange factor (GEF) which may activate RAB10. Promotes the exchange of GDP to GTP, converting inactive GDP-bound Rab proteins into their active GTP- bound form. According to PubMed-8056341, it may bind to ISRE-like element (interferon-stimulated response element) of MYC P2 promoter (1906 aa)
DIAPH3	0.0129431	same	yes	Diaphanous homolog 3 (Drosophila); Binds to GTP-bound form of Rho and to profilin. Acts in a Rho-dependent manner to recruit profilin to the membrane, where it promotes actin polymerization. It is required for cytokinesis, stress fiber formation, and transcriptional activation of the serum response factor. DFR proteins couple Rho and Src tyrosine kinase during signaling and the regulation of acti…
DKK2	-0.0167169	same	no	Dickkopf 2 homolog (Xenopus laevis); Antagonizes canonical Wnt signaling by inhibiting LRP5/6 interaction with Wnt and by forming a ternary complex with the transmembrane protein KREMEN that promotes internalization of LRP5/6. DKKs play an important role in vertebrate development, where they locally inhibit Wnt regulated processes such as antero- posterior axial patterning, limb development, somi…
DNA2	0.00846607	same	no	DNA replication helicase 2 homolog (yeast); Key enzyme involved in DNA replication and DNA repair in nucleus and mitochondrion. Involved in Okazaki fragments processing by cleaving long flaps that escape FEN1- flaps that are longer than 27 nucleotides are coated by replication protein A complex (RPA), leading to recruit DNA2 which cleaves the flap until it is too short to bind RPA and becomes a s…
DNAH8	-0.075507	same	no	Dynein, axonemal, heavy chain 8; Force generating protein of respiratory cilia. Produces force towards the minus ends of microtubules. Dynein has ATPase activity; the force-producing power stroke is thought to occur on release of ADP. Involved in sperm motility; implicated in sperm flagellar assembly (By similarity) (4695 aa)
DSCAM	-0.0536952	same	yes	Down syndrome cell adhesion molecule; Cell adhesion molecule that plays a role in neuronal self-avoidance. Promotes repulsion between specific neuronal processes of either the same cell or the same subtype of cells. Mediates within retinal amacrine and ganglion cell subtypes both isoneuronal self-avoidance for creating an orderly dendritic arborization and heteroneuronal self-avoidance to maintai…
ERAP2	-0.02293	same	no	Endoplasmic reticulum aminopeptidase 2; Aminopeptidase that plays a central role in peptide trimming, a step required for the generation of most HLA class I- binding peptides. Peptide trimming is essential to customize longer precursor peptides to fit them to the correct length required for presentation on MHC class I molecules. Preferentially hydrolyzes the basic residues Arg and Lys (960 aa)
ERCC6	0.0068742	same	no	Excision repair cross-complementing rodent repair deficiency, complementation group 6; Essential factor involved in transcription-coupled nucleotide excision repair which allows RNA polymerase II-blocking lesions to be rapidly removed from the transcribed strand of active genes. Upon DNA-binding, it locally modifies DNA conformation by wrapping the DNA around itself, thereby modifying the interfa…
ETNK2	0.094711	same	no	Ethanolamine kinase 2; Highly specific for ethanolamine phosphorylation. Does not have choline kinase activity (By similarity) (386 aa)
FANK1	0.00139265	same	no	Fibronectin type III and ankyrin repeat domains 1 (345 aa)
FBLIM1	-0.0466228	same	no	Filamin binding LIM protein 1; Serves as an anchoring site for cell-ECM adhesion proteins and filamin-containing actin filaments. Is implicated in cell shape modulation (spreading) and motility. May participate in the regulation of filamin-mediated cross-linking and stabilization of actin filaments. May also regulate the assembly of filamin- containing signaling complexes that control actin assem…
FLYWCH1	0.0634936	same	no	FLYWCH-type zinc finger 1 (715 aa)
FMN1	0.148005	same	no	Formin 1; Plays a role in the formation of adherens junction and the polymerization of linear actin cables (1196 aa)
FYCO1	-0.00786662	same	no	FYVE and coiled-coil domain containing 1; May mediate microtubule plus end-directed vesicle transport (1478 aa)
GABRG2	-0.0750423	same	no	Gamma-aminobutyric acid (GABA) A receptor, gamma 2 (515 aa)
GABRR2	-0.042118	same	no	Gamma-aminobutyric acid (GABA) A receptor, rho 2; GABA, the major inhibitory neurotransmitter in the vertebrate brain, mediates neuronal inhibition by binding to the GABA/benzodiazepine receptor and opening an integral chloride channel. Rho-2 GABA receptor could play a role in retinal neurotransmission (490 aa)
GEN1	-0.00512224	same	no	Gen endonuclease homolog 1 (Drosophila); Endonuclease which resolves Holliday junctions by the introduction of symmetrically related cuts across the junction point, to produce nicked duplex products in which the nicks can be readily ligated. Four-way DNA intermediates, also known as Holliday junctions, are formed during homologous recombination and DNA repair, and their resolution is necessary fo…
GJB4	0.110401	same	no	Gap junction protein, beta 4, 30.3kDa; One gap junction consists of a cluster of closely packed pairs of transmembrane channels, the connexons, through which materials of low MW diffuse from one cell to a neighboring cell (266 aa)
GLIS2	-0.0332486	same	no	GLIS family zinc finger 2; Can act either as a transcriptional repressor or as a transcriptional activator, depending on the cell context. Acts as a repressor of the Hedgehog signaling pathway (By similarity). Represses the Hedgehog-dependent expression of Wnt4 (By similarity). Necessary to maintain the differentiated epithelial phenotype in renal cells through the inhibition of SNAI1, which itse…
GREB1L	0.0152404	same	no	Growth regulation by estrogen in breast cancer-like (1923 aa)
GRID1	-0.0345363	same	yes	Glutamate receptor, ionotropic, delta 1; Receptor for glutamate. L-glutamate acts as an excitatory neurotransmitter at many synapses in the central nervous system. The postsynaptic actions of Glu are mediated by a variety of receptors that are named according to their selective agonists (1009 aa)
GRIP1	0.022552	same	yes	Glutamate receptor interacting protein 1; May play a role as a localized scaffold for the assembly of a multiprotein signaling complex and as mediator of the trafficking of its binding partners at specific subcellular location in neurons (1076 aa)
HID1	0.0193188	DMC1	no	HID1 domain containing; May play an important role in the development of cancers in a broad range of tissues (788 aa)
HIP1R	-0.00788664	same	no	Huntingtin interacting protein 1 related; Component of clathrin-coated pits and vesicles, that may link the endocytic machinery to the actin cytoskeleton. Binds 3- phosphoinositides (via ENTH domain). May act through the ENTH domain to promote cell survival by stabilizing receptor tyrosine kinases following ligand-induced endocytosis (1068 aa)
HIST1H1C	-0.0314623	same	no	Histone cluster 1, H1c; Histone H1 protein binds to linker DNA between nucleosomes forming the macromolecular structure known as the chromatin fiber. Histones H1 are necessary for the condensation of nucleosome chains into higher-order structured fibers. Acts also as a regulator of individual gene transcription through chromatin remodeling, nucleosome spacing and DNA methylation (By similarity) (…
HKDC1	0.119495	same	no	Hexokinase domain containing 1 (917 aa)
HNRNPLL	-0.0224127	HNRPLL	no	heterogeneous nuclear ribonucleoprotein L like
HRH4	0.0359282	same	no	Histamine receptor H4; The H4 subclass of histamine receptors could mediate the histamine signals in peripheral tissues. Displays a significant level of constitutive activity (spontaneous activity in the absence of agonist) (390 aa)
HTR3C	-0.0804208	same	yes	5-hydroxytryptamine (serotonin) receptor 3C, ionotropic; This is one of the several different receptors for 5- hydroxytryptamine (serotonin), a biogenic hormone that functions as a neurotransmitter, a hormone, and a mitogen. This receptor is a ligand-gated ion channel, which when activated causes fast, depolarizing responses. It is a cation-specific, but otherwise relatively nonselective, ion cha…
HTRA4	0.039505	same	no	HtrA serine peptidase 4; Serine protease (476 aa)
IGSF10	-0.0363778	same	no	Immunoglobulin superfamily, member 10; May be involved in the maintenance of osteochondroprogenitor cells pool (2623 aa)
INTS2	-0.0233512	same	no	Integrator complex subunit 2; Component of the Integrator complex, a complex involved in the small nuclear RNAs (snRNA) U1 and U2 transcription and in their 3’-box-dependent processing. The Integrator complex is associated with the C-terminal domain (CTD) of RNA polymerase II largest subunit (POLR2A) and is recruited to the U1 and U2 snRNAs genes (1204 aa)
IPCEF1	0.00458433	same	no	Interaction protein for cytohesin exchange factors 1; Enhances the promotion of guanine-nucleotide exchange by PSCD2 on ARF6 in a concentration-dependent manner (438 aa)
IQGAP2	0.0123057	same	no	IQ motif containing GTPase activating protein 2; Binds to activated CDC42 and RAC1 but does not seem to stimulate their GTPase activity. Associates with calmodulin (1575 aa)
KCNA1	0.0107656	same	no	Potassium voltage-gated channel, shaker-related subfamily, member 1 (episodic ataxia with myokymia); Voltage-gated potassium channel that mediates transmembrane potassium transport in excitable membranes, primarily in the brain and the central nervous system, but also in the kidney (PubMed-19903818). Contributes to the regulation of the membrane potential and nerve signaling, and prevents neurona…
KCNH8	-0.00494786	same	no	Potassium voltage-gated channel, subfamily H (eag-related), member 8; Pore-forming (alpha) subunit of voltage-gated potassium channel. Elicits a slowly activating, outward rectifying current. Channel properties may be modulated by cAMP and subunit assembly (1107 aa)
KCNK18	-0.0243449	same	no	Potassium channel, subfamily K, member 18; Outward rectifying potassium channel. Produces rapidly activating outward rectifier K(+) currents. May function as background potassium channel that sets the resting membrane potential. Channel activity is directly activated by calcium signal. Activated by the G(q)-protein coupled receptor pathway. The calcium signal robustly activates the channel via ca…
KIAA0355	0.0364934	same	no	KIAA0355 (1070 aa);ZNF518A
KIAA1919	0.125382	same	no	KIAA1919; May function as a sodium-dependent glucose transporter. Potential channels for urea in the inner medulla of kidney (518 aa)
KIF13B	-0.00725048	same	yes	Kinesin family member 13B; Involved in reorganization of the cortical cytoskeleton. Regulates axon formation by promoting the formation of extra axons. May be functionally important for the intracellular trafficking of MAGUKs and associated protein complexes (1826 aa)
KRT2	-0.0630046	same	no	Keratin 2; Probably contributes to terminal cornification. Associated with keratinocyte activation, proliferation and keratinization (639 aa)
LAMC3	0.0392264	same	yes	Laminin, gamma 3; Binding to cells via a high affinity receptor, laminin is thought to mediate the attachment, migration and organization of cells into tissues during embryonic development by interacting with other extracellular matrix components (1575 aa)
LCE1B	0.0172407	same	no	Late cornified envelope 1B; Precursors of the cornified envelope of the stratum corneum (118 aa)
LDHD	-0.00828197	same	no	Lactate dehydrogenase D (507 aa)
LPIN1	-0.021395	same	no	Lipin 1; Plays important roles in controlling the metabolism of fatty acids at differents levels. Acts as a magnesium-dependent phosphatidate phosphatase enzyme which catalyzes the conversion of phosphatidic acid to diacylglycerol during triglyceride, phosphatidylcholine and phosphatidylethanolamine biosynthesis in the reticulum endoplasmic membrane. Acts also as a nuclear transcriptional coactiv…
LRRC75B	0.093047	C22orf36	no	leucine rich repeat containing 75B
MAP10	0.0146542	KIAA1383	no	microtubule associated protein 10
MCMDC2	0.0207183	C8orf45	no	Minichromosome maintenance domain containing 2 (681 aa)
MEF2A	-0.0624705	same	no	Myocyte enhancer factor 2A; Transcriptional activator which binds specifically to the MEF2 element, 5’-YTA[AT](4)TAR-3’, found in numerous muscle- specific genes. Also involved in the activation of numerous growth factor- and stress-induced genes. Mediates cellular functions not only in skeletal and cardiac muscle development, but also in neuronal differentiation and survival. Plays diverse roles…
MEGF8	0.0525233	same	no	Multiple EGF-like-domains 8 (2778 aa)
METTL17	-0.0366092	same	no	Methyltransferase like 17; May be a component of the mitochondrial small ribosomal subunit (478 aa)
MIOS	-0.0015583	same	no	Missing oocyte, meiosis regulator, homolog (Drosophila); As a component of the GATOR2 complex, inhibits GATOR1 complex, an inhibitor of the amino acid-sensing branch of the TORC1 pathway (875 aa)
MRPL3	-0.0117321	same	no	Mitochondrial ribosomal protein L3 (348 aa)
MRPL47	-0.0522159	same	no	Mitochondrial ribosomal protein L47 (250 aa)
MUSK	0.00475124	same	no	Muscle, skeletal, receptor tyrosine kinase; Receptor tyrosine kinase which plays a central role in the formation and the maintenance of the neuromuscular junction (NMJ), the synapse between the motor neuron and the skeletal muscle (PubMed-25537362). Recruitment of AGRIN by LRP4 to the MUSK signaling complex induces phosphorylation and activation of MUSK, the kinase of the complex. The activation …
NEIL2	-0.0518981	same	no	Nei endonuclease VIII-like 2 (E. coli); Involved in base excision repair of DNA damaged by oxidation or by mutagenic agents. Has DNA glycosylase activity towards 5-hydroxyuracil and other oxidized derivatives of cytosine with a preference for mismatched double-stranded DNA (DNA bubbles). Has low or no DNA glycosylase activity towards thymine glycol, 2-hydroxyadenine, hypoxanthine and 8-oxoguanine…
NPBWR2	-0.162381	same	no	Neuropeptides B/W receptor 2; Interacts specifically with a number of opioid ligands. Receptor for neuropeptides B and W, which may be involved in neuroendocrine system regulation, food intake and the organization of other signals (333 aa)
NPEPL1	0.0524083	same	no	Aminopeptidase-like 1; Probably catalyzes the removal of unsubstituted N- terminal amino acids from various peptides (523 aa)
NWD1	-0.0135281	same	no	NACHT and WD repeat domain containing 1; May play a role in the control of androgen receptor (AR) protein steady-state levels (1432 aa)
OMP	0.0145546	same	no	Olfactory marker protein; May act as a modulator of the olfactory signal- transduction cascade (163 aa)
OR2AT4	-0.00699798	same	no	Olfactory receptor, family 2, subfamily AT, member 4; Odorant receptor (320 aa)
OR8U1	0.0448553	same	no	Olfactory receptor, family 8, subfamily U, member 1; Odorant receptor (309 aa)
PABPC1L	0.018888	same	no	poly(A) binding protein, cytoplasmic 1-like (614 aa)
PCK2	-0.023474	same	no	Phosphoenolpyruvate carboxykinase 2 (mitochondrial); Catalyzes the conversion of oxaloacetate (OAA) to phosphoenolpyruvate (PEP), the rate-limiting step in the metabolic pathway that produces glucose from lactate and other precursors derived from the citric acid cycle (640 aa)
PDE10A	-0.0342139	same	no	Phosphodiesterase 10A; Plays a role in signal transduction by regulating the intracellular concentration of cyclic nucleotides. Can hydrolyze both cAMP and cGMP, but has higher affinity for cAMP and is more efficient with cAMP as substrate (789 aa)
PIWIL4	-0.00548919	same	no	Piwi-like 4 (Drosophila); Plays a central role during spermatogenesis by repressing transposable elements and preventing their mobilization, which is essential for the germline integrity. Acts via the piRNA metabolic process, which mediates the repression of transposable elements during meiosis by forming complexes composed of piRNAs and Piwi proteins and governs the methylation and subsequent re…
PLCL1	0.0481836	same	no	Phospholipase C-like 1; Involved in an inositol phospholipid-based intracellular signaling cascade. Shows no PLC activity to phosphatidylinositol 4,5-bisphosphate and phosphatidylinositol. Component in the phospho-dependent endocytosis process of GABA A receptor (By similarity). Regulates the turnover of receptors and thus contributes to the maintenance of GABA-mediated synaptic inhibition. Its a…
PLCXD2	-0.0756969	same	no	Phosphatidylinositol-specific phospholipase C, X domain containing 2 (305 aa)
PLD3	0.0859893	same	no	Phospholipase D family, member 3; Probably involved in APP processing (490 aa)
PLGRKT	0.0157115	C9orf46	no	Plasminogen receptor, C-terminal lysine transmembrane protein; Receptor for plasminogen. Regulates urokinase plasminogen activator-dependent and stimulates tissue-type plasminogen activator-dependent cell surface plasminogen activation. Proposed to be part of a local catecholaminergic cell plasminogen activation system that regulates neuroendocrine prohormone processing. Involved in regulation of…
PNLIPRP3	0.0271217	same	no	Pancreatic lipase-related protein 3 (467 aa)
POP4	-0.0622363	same	no	Processing of precursor 4, ribonuclease P/MRP subunit (S. cerevisiae); Part of ribonuclease P, a protein complex that generates mature tRNA molecules by cleaving their 5’-ends. May function with RPP38 to coordinate the nucleolar targeting and/or assembly of RNase P (220 aa)
PPDPF	0.0199291	same	no	Pancreatic progenitor cell differentiation and proliferation factor homolog (zebrafish); Probable regulator of exocrine pancreas development (114 aa)
PRDM10	0.00628127	same	no	PR domain containing 10; May be involved in transcriptional regulation (1160 aa)
PWP2	-0.00782378	same	no	PWP2 periodic tryptophan protein homolog (yeast) (919 aa)
RAD51AP2	-0.0238161	same	no	RAD51 associated protein 2 (1159 aa)
RBBP8	0.0252695	same	no	Retinoblastoma binding protein 8; Endonuclease that cooperates with the MRE11-RAD50-NBN (MRN) complex in processing meiotic and mitotic double-strand breaks (DSBs) by ensuring both resection and intrachromosomal association of the broken ends. Functions downstream of the MRN complex and ATM, promotes ATR activation and its recruitment to DSBs in the S/G2 phase facilitating the generation of ssDNA…
RECQL5	0.0264003	same	no	RecQ protein-like 5; Isoform beta is a DNA helicase that plays an important role in DNA replication, transcription and repair. Inhibits elongation of stalled transcripts at DNA damage sites by binding to the RNA polymerase II subunit POLR2A and blocking the TCEA1 binding site. Required for mitotic chromosome separation after cross-over events and cell cycle progress. Required for efficient DNA re…
REV1	-0.0200539	same	no	REV1, polymerase (DNA directed); Deoxycytidyl transferase involved in DNA repair. Transfers a dCMP residue from dCTP to the 3’-end of a DNA primer in a template-dependent reaction. May assist in the first step in the bypass of abasic lesions by the insertion of a nucleotide opposite the lesion. Required for normal induction of mutations by physical and chemical agents (1251 aa)
RHBDF1	0.0903336	same	no	Rhomboid 5 homolog 1 (Drosophila); Rhomboid protease-like protein which has no protease activity but regulates the secretion of several ligands of the epidermal growth factor receptor. Indirectly activates the epidermal growth factor receptor signaling pathway and may thereby regulate sleep, cell survival, proliferation and migration (855 aa)
RIMS1	-0.0864418	same	yes	Regulating synaptic membrane exocytosis 1; Rab effector involved in exocytosis (By similarity). May act as scaffold protein that regulates neurotransmitter release at the active zone. Essential for maintaining normal probability of neurotransmitter release and for regulating release during short- term synaptic plasticity (By similarity). Plays a role in dendrite formation by melanocytes (PubMed-2…
RPL7A	0.0275182	same	no	Ribosomal protein L7a (266 aa)
RRM2B	-0.089528	same	no	Ribonucleotide reductase M2 B (TP53 inducible); Plays a pivotal role in cell survival by repairing damaged DNA in a p53/TP53-dependent manner. Supplies deoxyribonucleotides for DNA repair in cells arrested at G1 or G2. Contains an iron-tyrosyl free radical center required for catalysis. Forms an active ribonucleotide reductase (RNR) complex with RRM1 which is expressed both in resting and prolife…
SCAF8	-0.0839683	same	no	SR-related CTD-associated factor 8; May play a role in mRNA processing (1271 aa)
SCN9A	-0.0485398	same	yes	Sodium channel, voltage-gated, type IX, alpha subunit; Mediates the voltage-dependent sodium ion permeability of excitable membranes. Assuming opened or closed conformations in response to the voltage difference across the membrane, the protein forms a sodium-selective channel through which Na(+) ions may pass in accordance with their electrochemical gradient (PubMed-7720699, PubMed-17167479, Pub…
SCNN1A	-0.109838	same	no	Sodium channel, non-voltage-gated 1 alpha subunit; Sodium permeable non-voltage-sensitive ion channel inhibited by the diuretic amiloride. Mediates the electrodiffusion of the luminal sodium (and water, which follows osmotically) through the apical membrane of epithelial cells. Plays an essential role in electrolyte and blood pressure homeostasis, but also in airway surface liquid homeostasis, wh…
SCYL3	-0.0110288	same	no	SCY1-like 3 (S. cerevisiae); May play a role in regulating cell adhesion/migration complexes in migrating cells (742 aa)
SDPR	0.00966743	same	no	Serum deprivation response; May play a role in targeting PRKCA to caveolae (425 aa)
SEC16B	0.0119371	none	no	SEC16 homolog B (S. cerevisiae); Required for secretory cargo traffic from the endoplasmic reticulum to the Golgi apparatus and for normal transitional endoplasmic reticulum (tER) organization (1060 aa)
SEC24C	0.0465222	same	no	SEC24 family, member C (S. cerevisiae); Component of the COPII coat, that covers ER-derived vesicles involved in transport from the endoplasmic reticulum to the Golgi apparatus. COPII acts in the cytoplasm to promote the transport of secretory, plasma membrane, and vacuolar proteins from the endoplasmic reticulum to the Golgi complex (1094 aa)
SERPINA3	-0.0711659	same	no	Serpin peptidase inhibitor, clade A (alpha-1 antiproteinase, antitrypsin), member 3; Although its physiological function is unclear, it can inhibit neutrophil cathepsin G and mast cell chymase, both of which can convert angiotensin-1 to the active angiotensin-2 (423 aa)
SERTAD4	0.0474718	same	no	SERTA domain containing 4 (356 aa)
SKP2	-0.00292432	same	no	S-phase kinase-associated protein 2, E3 ubiquitin protein ligase; Substrate recognition component of a SCF (SKP1-CUL1-F- box protein) E3 ubiquitin-protein ligase complex which mediates the ubiquitination and subsequent proteasomal degradation of target proteins involved in cell cycle progression, signal transduction and transcription. Specifically recognizes phosphorylated CDKN1B/p27kip and is in…
SLAMF9	0.0700141	same	no	SLAM family member 9; May play a role in the immune response (289 aa)
SLC9A2	0.0369734	same	no	Solute carrier family 9, subfamily A (NHE2, cation proton antiporter 2), member 2; Involved in pH regulation to eliminate acids generated by active metabolism or to counter adverse environmental conditions. Major proton extruding system driven by the inward sodium ion chemical gradient. Seems to play an important role in colonic sodium absorption (812 aa)
SMARCA2	-0.0245129	same	yes	SWI/SNF related, matrix associated, actin dependent regulator of chromatin, subfamily a, member 2; Transcriptional coactivator cooperating with nuclear hormone receptors to potentiate transcriptional activation. Belongs to the neural progenitors-specific chromatin remodeling complex (npBAF complex) and the neuron-specific chromatin remodeling complex (nBAF complex). During neural development a sw…
SMG1	0.0588587	same	no	Smg-1 homolog, phosphatidylinositol 3-kinase-related kinase (C. elegans); Serine/threonine protein kinase involved in both mRNA surveillance and genotoxic stress response pathways. Recognizes the substrate consensus sequence [ST]-Q. Plays a central role in nonsense-mediated decay (NMD) of mRNAs containing premature stop codons by phosphorylating UPF1/RENT1. Recruited by release factors to stalled…
SMOX	0.0270973	same	no	Spermine oxidase; Flavoenzyme which catalyzes the oxidation of spermine to spermidine. Can also use N(1)-acetylspermine and spermidine as substrates, with different affinity depending on the isoform (isozyme) and on the experimental conditions. Plays an important role in the regulation of polyamine intracellular concentration and has the potential to act as a determinant of cellular sensitivity t…
SMTNL2	-0.00361423	same	no	Smoothelin-like 2 (461 aa)
SMYD4	-0.0186904	same	no	SET and MYND domain containing 4 (804 aa)
SNX13	0.13831	same	no	Sorting nexin 13; May be involved in several stages of intracellular trafficking. May play a role in endosome homeostasis (By similarity). Acts as a GAP for Galphas (957 aa)
SPRR2D	-0.0254006	same	no	Small proline-rich protein 2D; Cross-linked envelope protein of keratinocytes. It is a keratinocyte protein that first appears in the cell cytosol, but ultimately becomes cross-linked to membrane proteins by transglutaminase. All that results in the formation of an insoluble envelope beneath the plasma membrane (72 aa)
SRRM4	-0.0331098	same	yes	Serine/arginine repetitive matrix 4; Splicing factor specifically required for neural cell differentiation. Acts in conjuction with nPTB/PTBP2 by binding directly to its regulated target transcripts and promotes neural- specific exon inclusion in many genes that function in neural cell differentiation. Required to promote the inclusion of neural- specific exon 10 in nPTB/PTBP2, leading to increas…
STK36	0.0475675	same	no	Serine/threonine kinase 36; Serine/threonine protein kinase which plays an important role in the sonic hedgehog (Shh) pathway by regulating the activity of GLI transcription factors (PubMed-10806483). Controls the activity of the transcriptional regulators GLI1, GLI2 and GLI3 by opposing the effect of SUFU and promoting their nuclear localization (PubMed-10806483). GLI2 requires an additional fun…
STK38	0.0258182	same	no	Serine/threonine kinase 38; Negative regulator of MAP3K1/2 signaling. Converts MAP3K2 from its phosphorylated form to its non-phosphorylated form and inhibits autophosphorylation of MAP3K2 (465 aa)
STXBP2	-0.0133885	same	no	Syntaxin binding protein 2; Involved in intracellular vesicle trafficking and vesicle fusion with membranes. Contributes to the granule exocytosis machinery through interaction with soluble N- ethylmaleimide-sensitive factor attachment protein receptor (SNARE) proteins that regulate membrane fusion. Regulates cytotoxic granule exocytosis in natural killer (NK) cells (593 aa)
SULT2B1	0.0245404	same	no	Sulfotransferase family, cytosolic, 2B, member 1; Sulfotransferase that utilizes 3’-phospho-5’-adenylyl sulfate (PAPS) as sulfonate donor to catalyze the sulfate conjugation of many hormones, neurotransmitters, drugs and xenobiotic compounds. Sulfonation increases the water solubility of most compounds, and therefore their renal excretion, but it can also result in bioactivation to form active me…
TACC2	-0.113051	same	no	Transforming, acidic coiled-coil containing protein 2; Plays a role in the microtubule-dependent coupling of the nucleus and the centrosome. Involved in the processes that regulate centrosome-mediated interkinetic nuclear migration (INM) of neural progenitors (By similarity). May play a role in organizing centrosomal microtubules. May act as a tumor suppressor protein. May represent a tumor progr…
TACR2	0.00357815	same	no	Tachykinin receptor 2; This is a receptor for the tachykinin neuropeptide substance K (neurokinin A). It is associated with G proteins that activate a phosphatidylinositol-calcium second messenger system. The rank order of affinity of this receptor to tachykinins is- substance K > neuromedin-K > substance P (398 aa)
TADA1	0.0318542	same	no	Transcriptional adaptor 1; Probably involved in transcriptional regulation (335 aa)
TAS1R2	-0.0550012	same	no	Taste receptor, type 1, member 2; Putative taste receptor. TAS1R2/TAS1R3 recognizes diverse natural and synthetic sweeteners (839 aa)
TCF7	-0.0178843	same	no	Transcription factor 7 (T-cell specific, HMG-box); Transcriptional activator involved in T-cell lymphocyte differentiation. Necessary for the survival of CD4(+) CD8(+) immature thymocytes. Isoforms lacking the N-terminal CTNNB1 binding domain cannot fulfill this role. Binds to the T- lymphocyte-specific enhancer element (5’-WWCAAAG-3’) found in the promoter of the CD3E gene. May also act as feedb…
TCF7L1	0.0139321	same	no	Transcription factor 7-like 1 (T-cell specific, HMG-box); Participates in the Wnt signaling pathway. Binds to DNA and acts as a repressor in the absence of CTNNB1, and as an activator in its presence. Necessary for the terminal differentiation of epidermal cells, the formation of keratohyalin granules and the development of the barrier function of the epidermis (By similarity). Down-regulates NQO…
TCTE1	-0.0266251	same	no	T-complex-associated-testis-expressed 1 (501 aa)
TDP2	-0.0143606	same	no	tyrosyl-DNA phosphodiesterase 2; DNA repair enzyme that can remove a variety of covalent adducts from DNA through hydrolysis of a 5’-phosphodiester bond, giving rise to DNA with a free 5’ phosphate. Catalyzes the hydrolysis of dead-end complexes between DNA and the topoisomerase 2 (TOP2) active site tyrosine residue. Hydrolyzes 5’- phosphoglycolates on protruding 5’ ends on DNA double-strand brea…
TENM2	-0.0281507	ODZ2	no	Teneurin transmembrane protein 2; Involved in neural development, regulating the establishment of proper connectivity within the nervous system. Promotes the formation of filopodia and enlarged growth cone in neuronal cells. Induces homophilic cell-cell adhesion (By similarity). May function as a cellular signal transducer (2774 aa)
TENM3	-0.0257051	ODZ3	no	Teneurin transmembrane protein 3; Involved in neural development, regulating the establishment of proper connectivity within the nervous system. Promotes axon guidance and homophilic cell adhesion. Plays a role in the development of the visual pathway; regulates the formation in ipsilateral retinal mapping to both the dorsal lateral geniculate nucleus (dLGN) and the superior colliculus (SC). May …
THRSP	-0.0407025	same	no	Thyroid hormone responsive; Plays a role in the regulation of lipogenesis, especially in lactating mammary gland. Important for the biosynthesis of triglycerides with medium-length fatty acid chains. May modulate lipogenesis by interacting with MID1IP1 and preventing its interaction with ACACA (By similarity). May function as transcriptional coactivator. May modulate the transcription factor acti…
TLR2	0.0119204	same	no	Toll-like receptor 2; Cooperates with LY96 to mediate the innate immune response to bacterial lipoproteins and other microbial cell wall components. Cooperates with TLR1 or TLR6 to mediate the innate immune response to bacterial lipoproteins or lipopeptides (PubMed-17889651). Acts via MYD88 and TRAF6, leading to NF-kappa-B activation, cytokine secretion and the inflammatory response. May also pro…
TM9SF4	0.0976824	same	no	Transmembrane 9 superfamily protein member 4 (642 aa)
TMEM119	0.0544579	same	no	Transmembrane protein 119; Plays an important role in bone formation and normal bone mineralization. Promotes the differentiation of myoblasts into osteoblasts (PubMed-20025746). May induce the commitment and differentiation of myoblasts into osteoblasts through an enhancement of BMP2 production and interaction with the BMP-RUNX2 pathway. Upregulates the expression of ATF4, a transcription factor…
TMEM123	-0.000272187	same	no	Transmembrane protein 123; Implicated in oncotic cell death, characterized by cell swelling, organelle swelling, vacuolization and increased membrane permeability (208 aa)
TMEM151A	0.0362131	same	no	Transmembrane protein 151A (468 aa)
TMEM155	0.046272	same	no	Transmembrane protein 155 (130 aa)
TMEM63A	0.0236104	same	no	Transmembrane protein 63A; Acts as an osmosensitive calcium-permeable cation channel (807 aa)
TMPRSS2	-0.0851995	same	no	Transmembrane protease, serine 2; Serine protease that proteolytically cleaves and activates the viral spike glycoproteins which facilitate virus- cell membrane fusions; spike proteins are synthesized and maintained in precursor intermediate folding states and proteolysis permits the refolding and energy release required to create stable virus-cell linkages and membrane coalescence. Facilitates h…
TNFSF15	-0.00996623	same	no	Tumor necrosis factor (ligand) superfamily, member 15; Receptor for TNFRSF25 and TNFRSF6B. Mediates activation of NF-kappa-B. Inhibits vascular endothelial growth and angiogenesis (in vitro). Promotes activation of caspases and apoptosis (251 aa)
TPO	0.0512741	same	yes	Thyroid peroxidase; Iodination and coupling of the hormonogenic tyrosines in thyroglobulin to yield the thyroid hormones T(3) and T(4) (933 aa)
TPRX1	0.058249	same	no	Tetra-peptide repeat homeobox 1 (411 aa)
TRPA1	-0.00735894	same	no	Transient receptor potential cation channel, subfamily A, member 1; Receptor-activated non-selective cation channel involved in detection of pain and possibly also in cold perception and inner ear function (PubMed-25389312, PubMed-25855297). Has a central role in the pain response to endogenous inflammatory mediators and to a diverse array of volatile irritants, such as mustard oil, cinnamaldehyd…
TTK	-0.00464976	same	no	TTK protein kinase; Phosphorylates proteins on serine, threonine, and tyrosine. Probably associated with cell proliferation. Essential for chromosome alignment by enhancing AURKB activity (via direct CDCA8 phosphorylation) at the centromere, and for the mitotic checkpoint (857 aa)
TUBAL3	0.0102761	same	no	Tubulin, alpha-like 3; Tubulin is the major constituent of microtubules. It binds two moles of GTP, one at an exchangeable site on the beta chain and one at a non-exchangeable site on the alpha chain (By similarity) (446 aa)
UBE3D	0.0026105	UBE2CBP	no	Ubiquitin protein ligase E3D; E3 ubiquitin-protein ligase which accepts ubiquitin from specific E2 ubiquitin-conjugating enzymes, and transfers it to substrates, generally promoting their degradation by the proteasome (389 aa)
USP22	0.0296653	same	no	Ubiquitin specific peptidase 22; Histone deubiquitinating component of the transcription regulatory histone acetylation (HAT) complex SAGA. Catalyzes the deubiquitination of both histones H2A and H2B, thereby acting as a coactivator. Recruited to specific gene promoters by activators such as MYC, where it is required for transcription. Required for nuclear receptor-mediated transactivation and ce…
VSX2	0.0322761	same	no	Visual system homeobox 2; Plays a significant role in the specification and morphogenesis of the sensory retina. May also participate in the development of the cells of the inner nuclear layer, particularly bipolar cells (By similarity) (361 aa)
VWF	0.0685769	same	no	Von Willebrand factor; Important in the maintenance of hemostasis, it promotes adhesion of platelets to the sites of vascular injury by forming a molecular bridge between sub-endothelial collagen matrix and platelet-surface receptor complex GPIb-IX-V. Also acts as a chaperone for coagulation factor VIII, delivering it to the site of injury, stabilizing its heterodimeric structure and protecting i…
WDR66	-0.0297104	same	no	WD repeat domain 66 (1149 aa)
WDR92	0.0315948	same	no	WD repeat domain 92; Seems to act as a modulator of apoptosis (357 aa)
WIPF3	-0.0329169	same	no	WAS/WASL interacting protein family, member 3; May be a regulator of cytoskeletal organization. May have a role in spermatogenesis (By similarity) (483 aa)
WNK4	0.0600268	same	no	WNK lysine deficient protein kinase 4; Serine/threonine kinase which plays an important role in the regulation of electrolyte homeostasis, cell signaling, survival and proliferation. Acts as an activator and inhibitor of sodium-coupled chloride cotransporters and potassium-coupled chloride cotransporters respectively. Activates SCNN1A, SCNN1B, SCNN1D, SGK1, TRPV5 and TRPV6. Regulates the activity…
WNT11	-0.0150086	same	no	Wingless-type MMTV integration site family, member 11; Ligand for members of the frizzled family of seven transmembrane receptors. Probable developmental protein. May be a signaling molecule which affects the development of discrete regions of tissues. Is likely to signal over only few cell diameters (354 aa)
WWC1	0.041453	same	no	WW and C2 domain containing 1; Probable regulator of the Hippo/SWH (Sav/Wts/Hpo) signaling pathway, a signaling pathway that plays a pivotal role in tumor suppression by restricting proliferation and promoting apoptosis. Along with NF2 can synergistically induce the phosphorylation of LATS1 and LATS2 and can probably function in the regulation of the Hippo/SWH (Sav/Wts/Hpo) signaling pathway. Act…
WWOX	-0.0141412	same	yes	WW domain containing oxidoreductase; Putative oxidoreductase. Acts as a tumor suppressor and plays a role in apoptosis. Required for normal bone development (By similarity). May function synergistically with p53/TP53 to control genotoxic stress-induced cell death. Plays a role in TGFB1 signaling and TGFB1-mediated cell death. May also play a role in tumor necrosis factor (TNF)-mediated cell death…
ZBTB40	0.0855727	same	no	Zinc finger and BTB domain containing 40; May be involved in transcriptional regulation (1239 aa)
ZFP64	0.0572432	same	no	Zinc finger protein 64 homolog (mouse); May be involved in transcriptional regulation (681 aa)
ZNF274	-0.0419317	same	no	Zinc finger protein 274; Probable transcription repressor. Specifically binds to the 3’-end of zinc-finger coding genes and recruiting chromatin- modifying proteins such as SETDB1 and TRIM28/KAP1, leading to transcription repression (652 aa)
ZNF518A	-0.00864848	same	no	zinc finger protein 518A
ZNF530	-0.0347632	same	no	Zinc finger protein 530; May be involved in transcriptional regulation (599 aa)
ZNF804A	0.0370224	same	yes	Zinc finger protein 804A (1209 aa)
ZNF862	-0.190578	same	no	Zinc finger protein 862; May be involved in transcriptional regulation (1169 aa)
