# Supplementary material for: Genome-Wide Changes in Protein Translation Efficiency Are Associated with Autism
Source: Genome Biol Evol. 2018 Jul 7;10(8):1902–19. doi: 10.1093/gbe/evy146 (PMC6086092; doi:10.1093/gbe/evy146)
Supplement: Supplementary Data [file evy146_supp.zip › S14_Table_mm_genecodis.xlsx]

## Sheet: kegg_pathways
Kegg pathway enrichment
Id	Items	Items_Details	Support	List size	Reference support	Reference size	Hyp	Hyp_c	Genes
52	Kegg:05200	Pathways in cancer	30	1218	324	34208	2.13028e-06	0.000436707	DVL2,PPARD,MMP9,NCOA4,FGF1,HIF1A,FZD6,CHUK,FOXO1,PIK3CA,COL4A2,PIK3R2,STAT3,CCND1,E2F2,BIRC3,PIAS3,CSF1R,IL8,LAMC1,FGF8,LAMA4,WNT10B,LAMA1,BCL2,FGF23,CDKN2A,LAMB1,HDAC2,APC2
83	Kegg:04080	Neuroactive ligand-receptor interaction	26	1218	268	34208	4.28938e-06	0.000439662	PLG,GABRE,ADRA2B,BRS3,NPY1R,GRM8,GRIK2,PTGER1,GRIA2,CHRNB4,CHRM2,GLRA1,HRH2,VIPR2,GABRB2,GABRD,ADCYAP1R1,AGTR1,ADRB3,HTR4,OPRL1,NPY5R,HTR1B,CHRM5,SSTR3,ADORA2B
151	Kegg:05222	Small cell lung cancer	13	1218	84	34208	8.30621e-06	0.000567591	CHUK,PIK3CA,COL4A2,PIK3R2,CCND1,E2F2,BIRC3,PIAS3,LAMC1,LAMA4,LAMA1,BCL2,LAMB1
81	Kegg:04976	Bile secretion	11	1218	71	34208	4.02665e-05	0.00206366	ATP1B1,CFTR,ADCY1,AQP4,SLCO1A2,ADCY7,EPHX1,ADCY4,ATP1B3,ABCC3,SLC4A5
8	Kegg:00620	Pyruvate metabolism	8	1218	39	34208	5.80736e-05	0.00238102	ACAT2,ALDH7A1,ACACB,LDHB,AKR1B1,HAGH,PDHA2,PCK1
103	Kegg:04512	ECM-receptor interaction	11	1218	84	34208	0.000191818	0.00655378	TNR,COL5A3,COL4A2,HMMR,SV2B,LAMC1,COL5A2,LAMA4,LAMA1,LAMB1,ITGB7
102	Kegg:04510	Focal adhesion	18	1218	197	34208	0.000259058	0.00663836	TNR,COL5A3,PIK3CA,MYL10,MYL7,COL4A2,PIK3R2,CCND1,BIRC3,SRC,LAMC1,COL5A2,LAMA4,FLT1,LAMA1,BCL2,LAMB1,ITGB7
138	Kegg:04971	Gastric acid secretion	10	1218	72	34208	0.000227897	0.00667412	ATP1B1,CFTR,KCNK10,SLC26A7,ADCY1,CALML5,HRH2,ADCY7,ADCY4,ATP1B3
20	Kegg:00071	Fatty acid metabolism	7	1218	41	34208	0.000555281	0.0103484	ACAT2,ALDH7A1,HADHB,EHHADH,ADH5,ACOX3,ACADSB
58	Kegg:03420	Nucleotide excision repair	7	1218	41	34208	0.000555281	0.0103484	CETN2,GTF2H5,DDB2,CUL4B,POLE4,ERCC8,XPA
17	Kegg:00230	Purine metabolism	15	1218	158	34208	0.000548503	0.0124937	DCK,POLR2H,ADCY1,PDE7B,PDE8A,NUDT5,PDE4D,PPAT,POLE4,ADCY7,ADCY4,ENPP3,ATIC,PNPT1,NT5M
46	Kegg:04972	Pancreatic secretion	11	1218	98	34208	0.000737078	0.0125918	ATP1B1,CFTR,ADCY1,BST1,PNLIP,ADCY7,ADCY4,ATP1B3,CPB1,RAB8A,PLA2G2A
183	Kegg:05221	Acute myeloid leukemia	8	1218	57	34208	0.000886174	0.0129761	PPARD,CHUK,PIK3CA,PIK3R2,STAT3,CCND1,RPS6KB2,PIM1
177	Kegg:00280	Valine, leucine and isoleucine degradation	7	1218	44	34208	0.000862746	0.0136048	ACAT2,ALDH7A1,HADHB,EHHADH,HIBADH,BCKDHB,ACADSB
174	Kegg:05146	Amoebiasis	11	1218	102	34208	0.00103067	0.0140858	ADCY1,COL5A3,PIK3CA,COL4A2,PIK3R2,IL8,LAMC1,COL5A2,LAMA4,LAMA1,LAMB1
71	Kegg:04020	Calcium signaling pathway	15	1218	175	34208	0.00155918	0.019977	ADCY1,PTGER1,CHRM2,CALML5,BST1,PPP3CC,HRH2,PHKB,ADCY7,ADCY4,AGTR1,ADRB3,HTR4,CHRM5,ADORA2B
148	Kegg:00760	Nicotinate and nicotinamide metabolism	5	1218	25	34208	0.00166391	0.0200648	NADSYN1,BST1,ENPP3,NT5M,NNT
153	Kegg:04150	mTOR signaling pathway	7	1218	52	34208	0.00235477	0.0268183	HIF1A,PIK3CA,PIK3R2,EIF4B,CAB39L,RPS6KB2,MLST8
145	Kegg:05323	Rheumatoid arthritis	9	1218	84	34208	0.00300581	0.0293424	ATP6V1F,IL11,IL15,ATP6V0A2,IL8,FLT1,CCL2,ATP6V1C2,ATP6V0D1
10	Kegg:04910	Insulin signaling pathway	12	1218	133	34208	0.00290222	0.0297478	FOXO1,PIK3CA,PRKAR1A,PIK3R2,CALML5,PHKB,ACACB,HKDC1,PCK1,RPS6KB2,PRKCI,PRKAG2
68	Kegg:03320	PPAR signaling pathway	8	1218	70	34208	0.00337644	0.0300943	PPARD,SCP2,FADS2,EHHADH,ACOX3,PCK1,SCD,PLIN1
126	Kegg:05218	Melanoma	8	1218	70	34208	0.00337644	0.0300943	FGF1,PIK3CA,PIK3R2,CCND1,E2F2,FGF8,FGF23,CDKN2A
154	Kegg:04210	Apoptosis	9	1218	86	34208	0.00352615	0.0301192	CHUK,PIK3CA,PRKAR1A,PIK3R2,CAPN1,PPP3CC,BIRC3,AIFM1,BCL2
60	Kegg:04062	Chemokine signaling pathway	15	1218	186	34208	0.00282077	0.0304346	CHUK,ADCY1,PIK3CA,WAS,PIK3R2,STAT3,GRK1,ADCY7,IL8,ADCY4,CCR1,GNG12,CCL2,CCL16,GNGT2
79	Kegg:04141	Protein processing in endoplasmic reticulum	13	1218	159	34208	0.00464964	0.0366606	SEC62,UBE2D1,YOD1,SEC24B,DNAJA2,ATF6,RPN2,UBE2D2,CAPN1,MAP3K5,SEC61G,BCL2,LMAN1
48	Kegg:05145	Toxoplasmosis	11	1218	123	34208	0.00455532	0.0373536	CHUK,PIK3CA,PIK3R2,STAT3,BIRC3,LAMC1,LAMA4,LAMA1,BCL2,PLA2G2A,LAMB1
9	Kegg:00640	Propanoate metabolism	5	1218	32	34208	0.00513484	0.0389868	ACAT2,ALDH7A1,EHHADH,ACACB,LDHB
31	Kegg:04666	Fc gamma R-mediated phagocytosis	9	1218	92	34208	0.00551969	0.040412	PIK3CA,WAS,PIK3R2,SCIN,MYO10,PRKCE,RPS6KB2,LAT,PLA2G4F
113	Kegg:04310	Wnt signaling pathway	12	1218	149	34208	0.00718653	0.0460387	DVL2,PPARD,PPP2R5B,FZD6,NFATC3,CCND1,PPP3CC,DKK2,CSNK2A1,WNT10B,SOX17,APC2
77	Kegg:04964	Proximal tubule bicarbonate reclamation	4	1218	22	34208	0.00700561	0.0463274	ATP1B1,SLC25A10,ATP1B3,PCK1
165	Kegg:00532	Glycosaminoglycan biosynthesis - chondroitin sulfate	4	1218	22	34208	0.00700561	0.0463274	CHPF,CHPF2,B3GAT1,DSE
176	Kegg:00510	N-Glycan biosynthesis	6	1218	49	34208	0.00761977	0.047335	DPM1,RFT1,MGAT4A,MAN2A2,RPN2,MGAT4B
143	Kegg:04530	Tight junction	11	1218	130	34208	0.00687555	0.048603	OCLN,MYL10,MYL7,RRAS,SRC,CSNK2A1,TJP3,PRKCE,PRKCI,MYH3,EXOC3
32	Kegg:04810	Regulation of actin cytoskeleton	15	1218	209	34208	0.00819551	0.0494141	FGF1,PIK3CA,MYL10,WAS,MYL7,PIK3R2,CHRM2,SCIN,RRAS,FGF8,GNG12,FGF23,CHRM5,ITGB7,APC2
Panther pathway enrichment
Id	Items	Items_Details	Support	List size	Reference support	Reference size	Hyp	Hyp_c	Genes
14	Panther:P00026	Heterotrimeric G-protein signaling pathway-Gi alpha and Gs alpha mediated pathway	19	1218	150	34208	1.75795e-06	0.000147668	HTR4,HTR1B,OPRL1,CHRM5,ADCY4,CHRM2,GRM8,ADRB3,PHKB,GRK1,SSTR3,ADCY1,ADRA2B,PRKAR1A,GNGT2,HRH2,GNG12,ADCY7,ADORA2B
57	Panther:P00048	PI3 kinase pathway	9	1218	51	34208	7.05878e-05	0.00296469	PIK3CA,RPS6KB2,CCND1,GNAT2,GNGT2,PIK3R2,INPP5A,FOXO1,PTGER1
15	Panther:P00003	Alzheimer disease-amyloid secretase pathway	10	1218	66	34208	0.000108698	0.00304354	PRKCI,CHRM5,PCSK2,PCSK7,CHRM2,PKN3,PRKCE,PKN1,KLC2,APBA2
19	Panther:P00057	Wnt signaling pathway	23	1218	280	34208	0.000193985	0.00407369	CDH24,PRKCI,APC2,NFATC3,PRKCE,CCND1,PPARD,CDH12,CSNK2A1,CELSR1,FZD6,MYH3,DKK2,PPP2R5B,DVL2,GNG12,SMARCE1,WNT10B,PPP3CC,HDAC2,ACTC1,PCDH10,MYCN
25	Panther:P00005	Angiogenesis	14	1218	153	34208	0.00118515	0.0165921	PRKCI,APC2,PIK3CA,DLL4,PRKCE,STAT3,PIK3R2,MAPKAPK3,F7,DVL2,FGF1,WNT10B,HIF1A,SRC
35	Panther:P00019	Endothelin signaling pathway	9	1218	72	34208	0.00101421	0.0170387	PRKCI,SEC11A,ADCY4,PIK3CA,PRKCE,ADCY1,PRKAR1A,PIK3R2,ADCY7
47	Panther:P05731	GABA-B receptor II signaling	6	1218	37	34208	0.00181667	0.019075	ADCY4,ADCY1,PRKAR1A,GNGT2,GNG12,ADCY7
59	Panther:P00038	JAK/STAT signaling pathway	4	1218	15	34208	0.00159362	0.0191235	STAT3,STAT6,STAT4,PIAS3
7	Panther:P00034	Integrin signalling pathway	13	1218	157	34208	0.00417914	0.0390053	COL19A1,COL5A3,MAP3K5,RRAS,PIK3CA,MICALL1,COL5A2,COL4A2,PIK3R2,COL11A2,COL8A1,ITGB7,SRC
16	Panther:P00027	Heterotrimeric G-protein signaling pathway-Gq alpha and Go alpha mediated pathway	10	1218	108	34208	0.00523438	0.0399716	PRKCI,OPRL1,CHRM5,CHRM2,PRKCE,GRM8,SSTR3,GNGT2,GNG12,ADORA2B
0	Panther:P00006	Apoptosis signaling pathway	10	1218	107	34208	0.00490217	0.0411782	ATF6,ATF6B,MAP3K5,BCL2,PIK3CA,PRKCE,TMBIM6,CHUK,AIFM1,BIRC3
48	Panther:P04386	Histamine H2 receptor mediated signaling pathway	4	1218	23	34208	0.00824514	0.0461728	GNGT2,HRH2,GNG12,ADCY7
80	Panther:P02746	Heme biosynthesis	3	1218	12	34208	0.00778375	0.0467025	QARS,ALAD,RSAD1
44	Panther:P00039	Metabotropic glutamate receptor group III pathway	7	1218	64	34208	0.00757651	0.0489559	GRIA2,GRM8,GRIK2,PRKAR1A,GNGT2,VTI1A,GNG12
GO Molecular Function enrichment
Id	Items	Items_Details	Support	List size	Reference support	Reference size	Hyp	Hyp_c	Genes
14	GO:0005515	protein binding (MF)	309	1218	4463	34208	2.74182e-32	2.38264e-29	POP4,CLSPN,MOBKL1B,MAGEC1,DDX1,ATP6V0A2,E2F2,IL33,FAN1,CLEC2A,LMAN1,RAD9A,SMYD2,C1QBP,CD58,DENR,DYNC1H1,APBA2,HMGA2,ALDH7A1,LATS1,PLIN3,RPL11,MKL2,PPEF1,HOOK3,MAP1LC3B,TP53BP1,ATF6,GIPC1,RPGRIP1,IFIT2,TBC1D5,COMMD10,PPIA,APC2,OCLN,PAX6,HMX3,BMX,COG1,WAS,RAB21,KIF24,DARS,FANCI,TAF10,ARAP1,RPGR,PRMT6,SRCIN1,ETV7,SCP2,ZFYVE27,TIMM44,VPS72,BCL2,RHOH,KAT6B,PRKAR1A,UBE2D1,DPM1,ACCN1,FSTL3,STAM,CAPN1,CR…
0	GO:0046872	metal ion binding (MF)	193	1218	2879	34208	5.02248e-18	2.18227e-15	MOBKL1B,NARFL,HDDC2,ZNF608,ELAC2,ENSG00000214944,ZNF138,CYP2U1,LMAN1,ZNF75A,SMYD2,ZNF275,ZNF71,CPB1,ALAD,TRIML1,FANCL,ZNHIT2,AFP,ZNF32,ATP9B,ADH5,PPEF1,ZNF30,NUDT16,ZIC1,ZNF396,RNF123,PPARD,BMX,ZBTB8B,ZNF169,NEK4,ARAP1,ZNF7,ZNF552,ZNF668,GNAT2,ST18,B3GAT1,ABLIM2,ZFYVE27,CPXM1,UQCRFS1,NT5M,KAT6B,CHPF,NAALADL1,FBXO40,ZCCHC4,DPEP2,ZNF619,UBR1,ZNF320,SMYD5,GDPD4,ZNF496,RNF145,ZNF684,PDE8A,SMG1,MICALL…
15	GO:0000166	nucleotide binding (MF)	155	1218	2120	34208	8.68078e-18	2.51453e-15	FES,DDX1,ACTC1,GRSF1,DDX53,DYNC1H1,CELF6,EIF4B,LATS1,ATP9B,ADH5,BMX,RAB21,KIF24,DARS,SCCPDH,NEK4,DHX35,GNAT2,FIGNL1,GRK1,TIMM44,RBMS2,NT5M,RHOH,PRKAR1A,UBE2D1,ABT1,CDK20,RDH10,DCK,MAST3,PSMC1,TBK1,MYH3,G3BP2,MYO10,PIK3CA,RASL11A,UCK2,NAGK,SMG1,ADCY1,UBE2D2,CLK2,KIF1B,CSF1R,RAB36,MYO1B,BST1,NOD2,KIF26A,RHOT1,RDH5,TAOK3,CSNK2A1,KIF25,MSI2,CCT5,HPGD,ARL5A,ACACB,RBM19,RAB8A,RRAS,IARS2,GMPPB,DGKK,FUK,…
13	GO:0005524	ATP binding (MF)	120	1218	1489	34208	5.77702e-17	1.25506e-14	FES,DDX1,ACTC1,DDX53,DYNC1H1,LATS1,ATP9B,BMX,KIF24,DARS,NEK4,DHX35,FIGNL1,GRK1,ALPK2,TIMM44,UBE2D1,CDK20,DCK,MAST3,PSMC1,TBK1,MYH3,MYO10,PIK3CA,UCK2,NAGK,SMG1,ADCY1,UBE2D2,CLK2,KIF1B,CSF1R,MYO1B,NOD2,KIF26A,TRIB3,NCOA5,TAOK3,CSNK2A1,KIF25,CCT5,ACACB,IARS2,DNAJA2,DGKK,FUK,ABCD2,ATP2C1,ICK,NEK8,CLCN3,QARS,LRRK2,CETN2,PDK3,CSNK1G1,PFKFB3,ATP8A1,MKKS,HSPA4,STK32B,NVL,HSPA9,TP53RK,PDS5B,CHEK1,VRK2,AAK…
92	GO:0016787	hydrolase activity (MF)	76	1218	971	34208	1.51259e-10	2.19074e-08	POP4,DDX1,ATIC,ELAC2,HRSP12,RAD9A,DDX53,PADI3,ATP9B,CES2,PPEF1,USP42,NUDT16,PTPRN2,MRPL46,KYNU,DHX35,FIGNL1,NT5M,PSMC1,ADPRHL1,GDPD4,PDE8A,PLA2G15,EPHX1,PPM1M,ALPI,PLA2G4F,BST1,RHOT1,PTPN14,INPP5A,ENPP3,PLA2G2A,HDAC2,ATP2C1,PTPRK,PDE7B,DAGLB,PFKFB3,ATP8A1,RHOT2,CDA,NT5C3L,LYPLA2,DDX31,ILKAP,MCM4,POLQ,GTF2F2,PNLIP,PPP3CC,PTRH1,ABHD1,APOBEC1,DHX34,LIPM,OVCA2,DDX59,OLAH,ATP11A,PDE4D,HAGH,TSEN2,ADAT3…
4	GO:0008233	peptidase activity (MF)	49	1218	493	34208	1.29898e-10	2.25763e-08	PRSS50,TMPRSS11F,CPB1,USP42,F7,CPXM1,NAALADL1,DPEP2,SEC11A,CAPN1,PSMC1,PCSK7,USP26,MMP21,MPND,PLG,ENSG00000157837,OTUD7B,CPVL,ADAMTS20,PRSS57,USP11,MMP24,ADAMTS13,CPD,SENP3,PARK7,LGMN,OMA1,TMPRSS11D,MALT1,PMPCA,UFSP2,PCSK2,ASPRV1,CNDP2,NPEPPS,LONP1,SENP7,CTSO,VCPIP1,USP48,CFI,ADAMTS1,KLK7,MMP9,YOD1,CPA6,USP40
23	GO:0043565	sequence-specific DNA binding (MF)	50	1218	541	34208	1.04422e-09	1.29633e-07	FOXF2,TLX1,SOX18,HOXA3,STAT4,ATOH1,ATF6,SOX17,PPARD,PAX6,HMX3,SIX3,ETV7,BCL2,HOXB4,ARX,ISX,FOXG1,DMBX1,HIF1A,FOXO1,CUX1,TRPS1,IRX6,HESX1,HES1,HDAC2,RAX2,ATF6B,GTF2E1,POLE4,GATA5,TCF3,HMBOX1,TP63,TOP2A,NR1H2,ELK4,OTX1,LONP1,FOXJ1,CERS5,HOXD1,STAT6,NCOR1,ALX3,STAT3,ZNF423,NR3C2,BPTF
2	GO:0008270	zinc ion binding (MF)	120	1218	1940	34208	2.71405e-09	2.94814e-07	ZNF608,ZNF138,ZNF75A,SMYD2,ZNF275,ZNF71,CPB1,ALAD,TRIML1,FANCL,ZNF32,ADH5,ZNF30,ZIC1,ZNF396,RNF123,PPARD,ZBTB8B,ZNF169,ARAP1,ZNF7,ZNF552,ZNF668,ST18,ABLIM2,CPXM1,KAT6B,FBXO40,ZCCHC4,ZNF619,UBR1,ZNF320,ZNF496,RNF145,ZNF684,MMP21,MICALL1,OTUD7B,ZNF358,DZIP1,RNFT2,ZNF2,DMD,GALT,ADAMTS20,PIAS3,POLR2H,TRPS1,PSMD4,NANOS2,LDB3,ZNF239,ZNF333,ZBTB25,TRIM9,LIMD1,MMP24,ZNF43,RNF146,ADAMTS13,ZNF530,GTF2E1,CP…
54	GO:0003723	RNA binding (MF)	49	1218	623	34208	2.45735e-07	2.37271e-05	POP4,DDX1,ENSG00000214944,ANKRD17,GRSF1,DDX53,TARBP1,CELF6,EIF4B,RPL11,NUDT16,RBMS2,ABT1,SARNP,G3BP2,FUBP3,CHTOP,SERBP1,NANOS2,RBM19,ZNF239,BICC1,CSTF2,MRPL3,KHSRP,CASC3,SRSF12,SLC25A10,SETD1B,RBM43,PAPOLB,DDX31,EXOSC3,NCBP2,RPL18,APOBEC1,DHX34,DDX59,CELF5,PSPC1,RAE1,ACO1,FMR1,HNRNPH1,ATXN1,TROVE2,PNPT1,JMJD6,DDX6
5	GO:0003700	sequence-specific DNA binding transcription factor activity (MF)	63	1218	898	34208	3.06538e-07	2.66382e-05	E2F2,FOXF2,ZNF138,TLX1,SOX18,HOXA3,ZNF71,STAT4,ATOH1,ATF6,ZIC1,ZNF396,MYOG,SOX17,PPARD,PAX6,HMX3,SIX3,ZNF169,TAF10,ST18,ETV7,HOXB4,ZNF496,ARX,ISX,TULP4,DMBX1,HIF1A,CUX1,TRPS1,IRX6,ZBTB25,HESX1,HES1,RAX2,ATF6B,SOX15,NFATC3,BHLHE41,GATA5,BHLHE40,TCF3,HMBOX1,TP63,MYCN,NR1H2,MYNN,ELK4,OTX1,HEYL,SCMH1,FOXJ1,ZNF93,CERS5,HOXD1,STAT6,NCOR1,ALX3,STAT3,ZNF444,NR3C2,E2F4
31	GO:0005215	transporter activity (MF)	27	1218	257	34208	6.05945e-07	4.78697e-05	RBP7,AQP10,SLC22A18,GOSR2,SLCO5A1,AP3D1,SLC13A4,CRABP1,NUP98,SLC13A1,SLC26A11,MFSD9,AP4M1,RASSF9,SLCO1A2,CRABP2,SLC26A7,SEC24B,AQP4,SLCO4A1,SLC13A5,SYT6,ABCC3,SLC4A5,TAP1,SLC12A6,SYPL1
1	GO:0003677	DNA binding (MF)	102	1218	1785	34208	1.82018e-06	0.000131811	CLSPN,DDX1,E2F2,FOXF2,FAN1,ZNF138,ZNF75A,ZNF275,ZNF71,HMGA2,ZNF32,ZNF30,ZIC1,ZNF396,MYOG,PPARD,PAX6,ZBTB8B,GTF2H5,ZNF169,ZNF7,ZNF552,ZNF668,ST18,VPS72,ASCL4,KAT6B,ABT1,SARNP,HMGXB3,ZNF619,TCEANC2,ZNF320,ZNF496,ZNF684,FOXG1,OTUD7B,ZNF358,CDK2AP1,DMBX1,ZNF2,FUBP3,HIF1A,H2AFV,MEN1,AIFM1,ZNF239,ZNF333,ZBTB25,HESX1,PARP2,HES1,SMARCE1,ZNF43,ZNF530,H2BFM,ZNF595,KHSRP,SOX15,NFATC3,BHLHE41,PDS5B,BHLHE40,D…
66	GO:0004674	protein serine/threonine kinase activity (MF)	33	1218	377	34208	2.32305e-06	0.000155287	LATS1,NEK4,GRK1,ALPK2,CDK20,MAST3,TBK1,PIK3CA,SMG1,CLK2,TAOK3,CSNK2A1,ICK,NEK8,LRRK2,CSNK1G1,STK32B,TP53RK,LGMN,CHEK1,VRK2,AAK1,PKN1,PIM1,MAP2K5,MAPKAPK3,PRKCE,CAB39L,SIK2,SRPK1,PRKCI,RPS6KB2,MAP3K5
32	GO:0016301	kinase activity (MF)	23	1218	227	34208	7.37835e-06	0.000457985	GRK1,ALPK2,PRKAR1A,HMGXB3,DCK,PIK3CA,UCK2,NAGK,TRIB3,TAOK3,FUK,PFKFB3,TP53RK,CDKN2A,PCK1,SRC,BAZ1B,PPIP5K1,AKAP13,XYLB,HKDC1,N4BP2L1,ZMYND8
8	GO:0016740	transferase activity (MF)	44	1218	616	34208	1.17707e-05	0.000681918	ATIC,RPN2,SMYD2,TARBP1,GTDC1,PRMT6,B3GAT1,SCP2,CHPF,ZCCHC4,DCK,BCDIN3D,AGXT2L2,UCK2,PIGO,NAGK,CRLS1,GALT,CHPF2,FKTN,TAOK3,ACAT2,GMPPB,DGKK,FUK,FNTA,PDK3,PFKFB3,POLE4,NT5C3L,SETD1B,TYW3,FICD,PAPOLB,POLQ,BAZ1B,PPIP5K1,METTL5,SULT2B1,AGXT2L1,XYLB,HKDC1,METTL4,PNPT1
97	GO:0003676	nucleic acid binding (MF)	53	1218	809	34208	1.80713e-05	0.000981499	DDX1,ZNF138,GRSF1,ZNF275,CELF6,EIF4B,MKL2,DARS,DPPA2,ZNF169,DHX35,ZNF7,ZNF668,RBMS2,GPATCH3,SARNP,ZCCHC4,ZNF619,TBK1,G3BP2,ZNF684,DZIP1,ZNF2,PIAS3,MSI2,ENPP3,ZNF333,CETN2,CSTF2,ZNF595,ZFP62,DPF3,SREK1IP1,ZNF667,DDX31,ZNF740,MYNN,NCBP2,ZNF254,ZNF296,DDX59,METTL5,CELF5,PSPC1,TSEN2,ZNF385D,HNRNPH1,ZNF423,METTL4,DDX6,RNASE13,ZNF620,ZNF577
428	GO:0008266	poly(U) RNA binding (MF)	4	1218	7	34208	5.13567e-05	0.00262523	MSI2,HNRNPH1,ATXN1,PNPT1
217	GO:0004672	protein kinase activity (MF)	24	1218	278	34208	6.60593e-05	0.0031892	FES,FASTKD3,GRK1,CCND1,TBK1,SMG1,CSF1R,CCL2,TAOK3,POLR2H,LRRK2,PDK3,CHEK1,PKN1,MAP2K5,SRC,PRKCE,CHUK,SRPK1,PRKCI,RPS6KB2,SCYL1,MAP3K5,PKN3
62	GO:0003824	catalytic activity (MF)	29	1218	371	34208	7.42763e-05	0.00339716	PRSS50,HDDC2,ATIC,ALAD,KYNU,GLB1L,SCP2,AGXT2L2,PPM1M,AOAH,GALT,HADHB,ENPP3,HPGD,IARS2,PFKFB3,MAN2A2,PMPCA,PHKB,GALC,EHHADH,LCTL,AGXT2L1,PRKAG2,BCKDHB,KLK7,ARSJ,ACSM1,OVGP1
99	GO:0005216	ion channel activity (MF)	19	1218	197	34208	8.69159e-05	0.00359666	KCNC3,ACCN1,KCNQ5,TTYH1,GRIK2,GABRD,CLCN3,SCN2A,GABRE,KCTD10,ANO9,GLRA1,GABRB2,TRPM8,GRIA2,CNGA1,CHRNB4,ENSG00000154864,CFTR
43	GO:0004871	signal transducer activity (MF)	61	1218	1031	34208	8.60508e-05	0.00373891	ADCYAP1R1,STAT4,TAS2R40,BMX,VIPR2,GNAT2,GRK1,OR11H4,GPR141,GRM8,OR6T1,CHRM2,GPR85,HTR4,DVL2,HIF1A,OR56A1,ADRA2B,HTR1B,CCR1,OPRL1,SSTR3,OR2B2,RGS3,CELSR1,ADORA2B,NPY5R,GPRC5B,SLC35B2,ATP2C1,OR2L3,OR5C1,AGTR1,MUL1,CHRM5,MALT1,PRKCE,GNGT2,FST,OR2T11,ADRB3,GNG12,BRS3,PTGER1,AKAP13,OR56B4,FZD6,PKP1,TMEM101,OR52M1,OR9G1,OR52E4,STAT6,STAT3,OR8B4,GPR6,GPR18,HRH2,OR7A17,NPY1R,OXGR1
284	GO:0008026	ATP-dependent helicase activity (MF)	11	1218	78	34208	9.75189e-05	0.003852	DDX1,DDX53,DHX35,CETN2,CHD6,DDX31,POLQ,GTF2F2,DHX34,DDX59,DDX6
104	GO:0042803	protein homodimerization activity (MF)	36	1218	514	34208	0.000105097	0.00397085	ATIC,ROBO3,CLEC2A,ADH5,GIPC1,KYNU,BCL2,DCK,CSF1R,CRP,GRIK2,DGAT2,HPGD,TRIM9,HES1,CLCN3,BNIP3L,LRRK2,SBF2,SLC39A13,PARK7,CDA,XPA,BHLHE40,TCF3,TOP2A,HEYL,ADRB3,SLC30A8,TRPM8,SYT6,CRYL1,MAP3K5,ZNF423,NR3C2,TAP1
24	GO:0005509	calcium ion binding (MF)	43	1218	662	34208	0.000130478	0.00472441	SCIN,SCUBE1,MYL7,PADI3,STAT4,PPEF1,F7,CDH24,CAPN1,EDIL3,EFCAB7,MMP21,FREM2,LTBP1,MYL10,CALML5,PITPNM2,RHOT1,TPPP2,PKD2L1,CABS1,PLA2G2A,CELSR1,ATP2C1,MMP24,ADAMTS13,CETN2,PLSCR4,TCHHL1,RHOT2,MATN4,TPPP,CETN3,CD248,CABYR,DLL4,CDH12,S100A7L2,SPATA21,STAT6,STAT3,PCDH10,DSG2
98	GO:0004842	ubiquitin-protein ligase activity (MF)	21	1218	239	34208	0.000143905	0.00480975	FANCL,PAX6,PELI1,UBE2D1,FBXO40,UBR1,UBE2D2,TRIM9,ERCC8,RNF146,ANAPC4,DDB2,MUL1,MALT1,KCTD10,BIRC3,HECTD2,RNF103,LMO7,TRAF7,HERC3
158	GO:0005201	extracellular matrix structural constituent (MF)	10	1218	68	34208	0.000140483	0.00488318	LAMB1,LAMA1,COL5A2,COL19A1,COL5A3,LAMC1,COL11A2,COL4A2,LAMA4,MUC6
131	GO:0015293	symporter activity (MF)	13	1218	113	34208	0.000197128	0.00634459	SLC6A18,SLC6A9,SLC22A18,SLC13A4,SLC6A12,SLC13A1,SLC12A8,SLC25A22,SLC13A5,SLC6A1,SLC6A7,SLC16A9,SLC12A6
37	GO:0004872	receptor activity (MF)	83	1218	1565	34208	0.000209807	0.00651151	ADCYAP1R1,ROBO3,CLEC2A,PAQR6,SIGLEC7,TAS2R40,PTPRN2,PPARD,VIPR2,GOSR2,REEP6,OR11H4,GPR141,CNTFR,GRM8,OR6T1,SEMA3G,CD180,CHRM2,GPR85,IL17RC,PLXNA3,CSF1R,ITGB7,HTR4,IL1RAPL1,GRIK2,CLEC12B,PTPN14,NCOA5,OR56A1,ADRA2B,HTR1B,CCR1,OPRL1,SSTR3,OR2B2,CELSR1,ADORA2B,NPY5R,GPRC5B,ROBO4,PTPRK,OR2L3,OR5C1,AGTR1,GPR137B,GABRE,CHRM5,SEC62,CLEC1B,NR1H2,FLT1,BTLA,GLRA1,OR2T11,ADRB3,BRS3,PTGER1,GABRB2,OR56B4,FZD6,…
33	GO:0008134	transcription factor binding (MF)	22	1218	265	34208	0.000227929	0.00660235	E2F2,FOXF2,SNF8,HMGA2,SOX17,PAX6,BCL2,KAT6B,RBL1,FOXG1,HIF1A,FOXO1,HES1,HDAC2,TCF3,HES4,PIM1,HEYL,FOXJ1,STAT3,E2F4,BPTF
121	GO:0016491	oxidoreductase activity (MF)	31	1218	437	34208	0.000246499	0.00669398	FADS2,AKR1B1,ALDH7A1,LDHB,ADH5,SCCPDH,PCYOX1L,RDH10,PDHA2,NNT,RDH5,JMJD1C,JMJD5,HPGD,OXNAD1,AIFM1,SCD,PYROXD1,NOX1,CYB5R4,HIBADH,HTATIP2,RSAD1,EHHADH,CRYL1,NDUFS1,AKR7A3,ALOX12B,TET1,C1orf93,JMJD6
88	GO:0000287	magnesium ion binding (MF)	17	1218	178	34208	0.000225336	0.00675232	FAN1,LATS1,ATP9B,FIGNL1,DCK,MAST3,ADPRHL1,ICK,ATP8A1,NT5C3L,PCK1,SIK2,SRPK1,ATP11A,MAP3K5,ATP8B4,NUDT5
456	GO:0005328	neurotransmitter:sodium symporter activity (MF)	5	1218	17	34208	0.000245536	0.00688294	SLC6A18,SLC6A9,SLC6A12,SLC6A1,SLC6A7
134	GO:0019901	protein kinase binding (MF)	20	1218	237	34208	0.000348208	0.00916947	RAD9A,LATS1,PAX6,SRCIN1,CCND1,CCNT2,NOD2,TRIB3,HIF1A,FOXO1,SKAP1,PTPRK,PRKCE,GRIA2,PRKAG2,STAT3,MAP3K5,IBTK,ZC3HC1,LAT
65	GO:0016772	transferase activity, transferring phosphorus-containing groups (MF)	19	1218	220	34208	0.000362843	0.00927383	NEK4,CDK20,TBK1,CSF1R,TRIB3,TAOK3,CSNK2A1,NEK8,STK32B,CHEK1,VRK2,AAK1,MAP2K5,MAPKAPK3,PRKCE,FLT1,SRPK1,RPS6KB2,SCYL1
276	GO:0008289	lipid binding (MF)	16	1218	169	34208	0.000375495	0.009323	PLIN1,FES,RBP7,PPARD,SCP2,CETP,PLEKHA1,PITPNM2,SNX1,CRABP1,BPI,BPIFB3,CRABP2,SNX19,GPIHBP1,BPIFA3
199	GO:0005254	chloride channel activity (MF)	8	1218	56	34208	0.000786002	0.0189732	TTYH1,GABRD,CLCN3,GABRE,SLC26A7,ANO9,GABRB2,CFTR
53	GO:0004713	protein tyrosine kinase activity (MF)	12	1218	116	34208	0.000900002	0.0211379	FES,BMX,FGF8,CLK2,FGF23,FGF1,TP53RK,MAP2K5,SRC,FLT1,BAZ1B,SCYL1
426	GO:0034046	poly(G) RNA binding (MF)	2	1218	2	34208	0.00126676	0.0256004	ATXN1,PNPT1
759	GO:0035402	histone kinase activity (H3-T11 specific) (MF)	2	1218	2	34208	0.00126676	0.0256004	CHEK1,PKN1
791	GO:0015247	aminophospholipid transporter activity (MF)	2	1218	2	34208	0.00126676	0.0256004	ATP9B,ATP8A1
809	GO:0015382	sodium:sulfate symporter activity (MF)	2	1218	2	34208	0.00126676	0.0256004	SLC13A4,SLC13A1
398	GO:0004697	protein kinase C activity (MF)	4	1218	14	34208	0.00120238	0.0274965	PKN1,PRKCE,PRKCI,PKN3
605	GO:0043208	glycosphingolipid binding (MF)	3	1218	7	34208	0.00141519	0.0279501	LAMB1,LAMA1,LAMC1
151	GO:0019899	enzyme binding (MF)	16	1218	189	34208	0.00126108	0.0280994	LAMB1,RAD9A,TAF10,CCND1,NOD2,PIAS3,HDAC2,PLSCR4,CASC3,HSPA9,TOP2A,PRKCE,CABYR,NLRP1,DNMT3L,CFTR
338	GO:0004012	phospholipid-translocating ATPase activity (MF)	4	1218	15	34208	0.00159362	0.0307746	ATP9B,ATP8A1,ATP11A,ATP8B4
20	GO:0051539	4 iron, 4 sulfur cluster binding (MF)	5	1218	26	34208	0.00200029	0.037788	NARFL,RSAD1,NDUFS1,PPAT,ACO1
94	GO:0070628	proteasome binding (MF)	3	1218	8	34208	0.00220443	0.0383129	BAG6,ADRM1,SACS
397	GO:0003857	3-hydroxyacyl-CoA dehydrogenase activity (MF)	3	1218	8	34208	0.00220443	0.0383129	HADHB,EHHADH,CRYL1
693	GO:0016849	phosphorus-oxygen lyase activity (MF)	3	1218	8	34208	0.00220443	0.0383129	ADCY1,ADCY7,ADCY4
119	GO:0051287	NAD binding (MF)	6	1218	38	34208	0.00209316	0.0387012	LDHB,NNT,HADHB,HPGD,HIBADH,HTATIP2
296	GO:0004252	serine-type endopeptidase activity (MF)	13	1218	150	34208	0.0028253	0.0472151	PRSS50,TMPRSS11F,F7,PCSK7,PLG,RHBDD2,PRSS57,RHBDF1,TMPRSS11D,PCSK2,LONP1,CFI,KLK7
279	GO:0015662	ATPase activity, coupled to transmembrane movement of ions, phosphorylative mechanism (MF)	5	1218	28	34208	0.00281786	0.0480141	ATP9B,ATP2C1,ATP8A1,ATP11A,ATP8B4
Modular enrichment -- KEGG and Panther
Id	Items	Items_Details	Support	List size	Reference Support	Reference size	Hyp	Hyp_c	Genes
0	Kegg:04080	Neuroactive ligand-receptor interaction	26	1218	268	34208	4.28938e-06	0.000364598	PLG,HTR4,NPY1R,OPRL1,GABRB2,NPY5R,GRIA2,BRS3,ADORA2B,CHRNB4,VIPR2,CHRM2,AGTR1,HTR1B,ADRA2B,GABRD,GABRE,ADCYAP1R1,HRH2,SSTR3,PTGER1,CHRM5,ADRB3,GRIK2,GRM8,GLRA1
2	Kegg:04080,Panther:P00027,Panther:P00026	Neuroactive ligand-receptor interaction,Heterotrimeric G-protein signaling pathway-Gq alpha and Go alpha mediated pathway,Heterotrimeric G-protein signaling pathway-Gi alpha and Gs alpha mediated pathway	6	1218	31	34208	0.000689895	0.00698108	OPRL1,ADORA2B,CHRM2,SSTR3,CHRM5,GRM8
3	Kegg:04080,Panther:P00027,Panther:P00026,Kegg:04020	Neuroactive ligand-receptor interaction,Heterotrimeric G-protein signaling pathway-Gq alpha and Go alpha mediated pathway,Heterotrimeric G-protein signaling pathway-Gi alpha and Gs alpha mediated pathway,Calcium signaling pathway	3	1218	9	34208	0.00321935	0.013156	ADORA2B,CHRM2,CHRM5
4	Kegg:04080,Panther:P00026	Neuroactive ligand-receptor interaction,Heterotrimeric G-protein signaling pathway-Gi alpha and Gs alpha mediated pathway	11	1218	59	34208	6.49773e-06	0.000345192	HTR4,OPRL1,ADORA2B,CHRM2,HTR1B,ADRA2B,HRH2,SSTR3,CHRM5,ADRB3,GRM8
5	Kegg:04080,Panther:P00026,Kegg:04020	Neuroactive ligand-receptor interaction,Heterotrimeric G-protein signaling pathway-Gi alpha and Gs alpha mediated pathway,Calcium signaling pathway	6	1218	24	34208	0.00015603	0.00315775	HTR4,ADORA2B,CHRM2,HRH2,CHRM5,ADRB3
6	Kegg:04080,Kegg:04020	Neuroactive ligand-receptor interaction,Calcium signaling pathway	8	1218	63	34208	0.00172221	0.00975917	HTR4,ADORA2B,CHRM2,AGTR1,HRH2,PTGER1,CHRM5,ADRB3
7	Kegg:04976	Bile secretion	11	1218	71	34208	4.02665e-05	0.00122238	ADCY7,ATP1B3,CFTR,EPHX1,AQP4,SLCO1A2,ADCY1,SLC4A5,ATP1B1,ADCY4,ABCC3
8	Kegg:04976,Kegg:04062,Kegg:04724,Panther:P00026,Panther:P05731,Kegg:04114,Kegg:04914,Kegg:04916,Kegg:00230,Kegg:05414,Kegg:04020,Kegg:04270,Kegg:04540,Kegg:04912,Kegg:04970,Kegg:04971,Kegg:04972,Panther:P00019	Bile secretion,Chemokine signaling pathway,Glutamatergic synapse,Heterotrimeric G-protein signaling pathway-Gi alpha and Gs alpha mediated pathway,GABA-B receptor II signaling,Oocyte meiosis,Progesterone-mediated oocyte maturation,Melanogenesis,Purine metabolism,Dilated cardiomyopathy,Calcium signaling pathway,Vascular smooth muscle contraction,Gap junction,GnRH signaling pathway,Salivary secreti…	3	1218	6	34208	0.000830692	0.00720498	ADCY7,ADCY1,ADCY4
9	Kegg:04976,Kegg:04970,Kegg:04971,Kegg:04972	Bile secretion,Salivary secretion,Gastric acid secretion,Pancreatic secretion	5	1218	20	34208	0.000562829	0.0066445	ADCY7,ATP1B3,ADCY1,ATP1B1,ADCY4
10	Kegg:04976,Kegg:04971,Kegg:04972	Bile secretion,Gastric acid secretion,Pancreatic secretion	6	1218	22	34208	9.19362e-05	0.00205647	ADCY7,ATP1B3,CFTR,ADCY1,ATP1B1,ADCY4
11	Kegg:04141	Protein processing in endoplasmic reticulum	13	1218	159	34208	0.00464964	0.0153186	BCL2,LMAN1,SEC62,MAP3K5,ATF6,SEC61G,YOD1,SEC24B,RPN2,DNAJA2,CAPN1,UBE2D1,UBE2D2
12	Kegg:04141,Panther:P00006	Protein processing in endoplasmic reticulum,Apoptosis signaling pathway	3	1218	17	34208	0.0210793	0.0379605	BCL2,MAP3K5,ATF6
13	Kegg:03320	PPAR signaling pathway	8	1218	70	34208	0.00337644	0.013165	EHHADH,FADS2,PLIN1,SCP2,ACOX3,PPARD,PCK1,SCD
14	Kegg:03320,Kegg:04146	PPAR signaling pathway,Peroxisome	3	1218	12	34208	0.00778375	0.019809	EHHADH,SCP2,ACOX3
15	Kegg:03320,Kegg:01040	PPAR signaling pathway,Biosynthesis of unsaturated fatty acids	3	1218	6	34208	0.000830692	0.00720498	FADS2,ACOX3,SCD
17	Kegg:00620	Pyruvate metabolism	8	1218	39	34208	5.80736e-05	0.00145184	PDHA2,HAGH,ACAT2,AKR1B1,LDHB,ALDH7A1,PCK1,ACACB
18	Kegg:00620,Kegg:00640	Pyruvate metabolism,Propanoate metabolism	4	1218	16	34208	0.00206531	0.0113995	ACAT2,LDHB,ALDH7A1,ACACB
19	Kegg:00620,Kegg:00010	Pyruvate metabolism,Glycolysis / Gluconeogenesis	4	1218	20	34208	0.00490931	0.0154552	PDHA2,LDHB,ALDH7A1,PCK1
22	Panther:P00005	Angiogenesis	14	1218	153	34208	0.00118515	0.00839483	DVL2,STAT3,PRKCI,SRC,WNT10B,APC2,DLL4,MAPKAPK3,PIK3CA,FGF1,PIK3R2,PRKCE,F7,HIF1A
23	Panther:P00005,Kegg:04062,Kegg:04630,Kegg:05200,Kegg:05145,Kegg:05212,Kegg:05160,Panther:P00047,Kegg:05162,Kegg:05221	Angiogenesis,Chemokine signaling pathway,Jak-STAT signaling pathway,Pathways in cancer,Toxoplasmosis,Pancreatic cancer,Hepatitis C,PDGF signaling pathway,Measles,Acute myeloid leukemia	3	1218	8	34208	0.00220443	0.0115664	STAT3,PIK3CA,PIK3R2
24	Panther:P00005,Panther:P00057	Angiogenesis,Wnt signaling pathway	5	1218	34	34208	0.0066923	0.018712	DVL2,PRKCI,WNT10B,APC2,PRKCE
27	Panther:P00005,Kegg:05211,Kegg:05200,Panther:P00056,Kegg:04150,Panther:P00030	Angiogenesis,Renal cell carcinoma,Pathways in cancer,VEGF signaling pathway,mTOR signaling pathway,Hypoxia response via HIF activation	3	1218	9	34208	0.00321935	0.013156	PIK3CA,PIK3R2,HIF1A
30	Panther:P00005,Kegg:04910,Panther:P00056,Panther:P00019	Angiogenesis,Insulin signaling pathway,VEGF signaling pathway,Endothelin signaling pathway	3	1218	14	34208	0.0122133	0.0264828	PRKCI,PIK3CA,PIK3R2
31	Panther:P00005,Kegg:05200	Angiogenesis,Pathways in cancer	8	1218	69	34208	0.0030849	0.0136571	DVL2,STAT3,WNT10B,APC2,PIK3CA,FGF1,PIK3R2,HIF1A
33	Panther:P00005,Kegg:05200,Kegg:04810	Angiogenesis,Pathways in cancer,Regulation of actin cytoskeleton	4	1218	28	34208	0.0165721	0.0318695	APC2,PIK3CA,FGF1,PIK3R2
34	Panther:P00005,Kegg:05200,Kegg:04810,Kegg:05210,Kegg:05213	Angiogenesis,Pathways in cancer,Regulation of actin cytoskeleton,Colorectal cancer,Endometrial cancer	3	1218	14	34208	0.0122133	0.0264828	APC2,PIK3CA,PIK3R2
35	Panther:P00005,Panther:P00034,Kegg:04370,Kegg:04510,Kegg:04012,Kegg:05100	Angiogenesis,Integrin signalling pathway,VEGF signaling pathway,Focal adhesion,ErbB signaling pathway,Bacterial invasion of epithelial cells	3	1218	9	34208	0.00321935	0.013156	SRC,PIK3CA,PIK3R2
37	Panther:P00005,Kegg:04664,Kegg:04666,Panther:P00056,Panther:P00019,Kegg:04930	Angiogenesis,Fc epsilon RI signaling pathway,Fc gamma R-mediated phagocytosis,VEGF signaling pathway,Endothelin signaling pathway,Type II diabetes mellitus	3	1218	11	34208	0.00599518	0.0171003	PIK3CA,PIK3R2,PRKCE
40	Panther:P00005,Kegg:04530	Angiogenesis,Tight junction	3	1218	16	34208	0.0178227	0.033077	PRKCI,SRC,PRKCE
42	Panther:P00005,Panther:P00056	Angiogenesis,VEGF signaling pathway	6	1218	57	34208	0.0155801	0.0307979	PRKCI,MAPKAPK3,PIK3CA,PIK3R2,PRKCE,HIF1A
43	Panther:P00005,Panther:P00056,Panther:P00019	Angiogenesis,VEGF signaling pathway,Endothelin signaling pathway	4	1218	26	34208	0.0127964	0.026923	PRKCI,PIK3CA,PIK3R2,PRKCE
44	Panther:P00004	Alzheimer disease-presenilin pathway	9	1218	118	34208	0.0253199	0.0428723	ACTC1,DVL2,MMP9,PCSK2,WNT10B,MMP24,MMP21,PCSK7,FZD6
51	Kegg:04145,Kegg:05120,Kegg:00190,Kegg:05323,Kegg:05110,Kegg:04966	Phagosome,Epithelial cell signaling in Helicobacter pylori infection,Oxidative phosphorylation,Rheumatoid arthritis,Vibrio cholerae infection,Collecting duct acid secretion	4	1218	20	34208	0.00490931	0.0154552	ATP6V1C2,ATP6V0A2,ATP6V1F,ATP6V0D1
53	Kegg:04145,Kegg:05110	Phagosome,Vibrio cholerae infection	5	1218	29	34208	0.00330638	0.0130112	ATP6V1C2,ATP6V0A2,ATP6V1F,ATP6V0D1,SEC61G
56	Kegg:04062	Chemokine signaling pathway	15	1218	186	34208	0.00282077	0.0128906	STAT3,WAS,ADCY7,GNGT2,CCR1,GRK1,CCL2,CCL16,IL8,PIK3CA,CHUK,PIK3R2,ADCY1,ADCY4,GNG12
57	Kegg:04062,Kegg:04724,Panther:P04377,Panther:P04376,Panther:P04378,Panther:P04386,Panther:P04373,Panther:P00026,Panther:P05731,Panther:P04379	Chemokine signaling pathway,Glutamatergic synapse,Beta1 adrenergic receptor signaling pathway,5HT4 type receptor mediated signaling pathway,Beta2 adrenergic receptor signaling pathway,Histamine H2 receptor mediated signaling pathway,5HT1 type receptor mediated signaling pathway,Heterotrimeric G-protein signaling pathway-Gi alpha and Gs alpha mediated pathway,GABA-B receptor II signaling,Beta3 adr…	3	1218	12	34208	0.00778375	0.019809	ADCY7,GNGT2,GNG12
58	Kegg:04062,Kegg:04724,Panther:P00026,Panther:P05731	Chemokine signaling pathway,Glutamatergic synapse,Heterotrimeric G-protein signaling pathway-Gi alpha and Gs alpha mediated pathway,GABA-B receptor II signaling	5	1218	23	34208	0.00111784	0.00805227	ADCY7,GNGT2,ADCY1,ADCY4,GNG12
59	Kegg:04062,Panther:P00028,Panther:P00026	Chemokine signaling pathway,Heterotrimeric G-protein signaling pathway-rod outer segment phototransduction,Heterotrimeric G-protein signaling pathway-Gi alpha and Gs alpha mediated pathway	3	1218	16	34208	0.0178227	0.033077	GNGT2,GRK1,GNG12
60	Kegg:04062,Panther:P00026	Chemokine signaling pathway,Heterotrimeric G-protein signaling pathway-Gi alpha and Gs alpha mediated pathway	6	1218	40	34208	0.00274002	0.0127968	ADCY7,GNGT2,GRK1,ADCY1,ADCY4,GNG12
63	Kegg:04062,Panther:P00031,Kegg:05200,Kegg:05160,Panther:P00036	Chemokine signaling pathway,Inflammation mediated by chemokine and cytokine signaling pathway,Pathways in cancer,Hepatitis C,Interleukin signaling pathway	3	1218	13	34208	0.00985378	0.0232659	STAT3,IL8,PIK3CA
65	Kegg:04062,Kegg:04914,Kegg:05146,Panther:P00019,Kegg:05142	Chemokine signaling pathway,Progesterone-mediated oocyte maturation,Amoebiasis,Endothelin signaling pathway,Chagas disease (American trypanosomiasis)	3	1218	9	34208	0.00321935	0.013156	PIK3CA,PIK3R2,ADCY1
66	Kegg:04062,Kegg:04914,Panther:P00019	Chemokine signaling pathway,Progesterone-mediated oocyte maturation,Endothelin signaling pathway	5	1218	27	34208	0.00238372	0.0119186	ADCY7,PIK3CA,PIK3R2,ADCY1,ADCY4
67	Kegg:04062,Kegg:05220,Kegg:05200,Kegg:05145,Kegg:04660,Kegg:04662,Panther:P00053,Kegg:04380,Kegg:05212,Kegg:05160,Kegg:04210,Kegg:04620,Kegg:05142,Kegg:05162,Kegg:05215,Kegg:05222,Kegg:05221	Chemokine signaling pathway,Chronic myeloid leukemia,Pathways in cancer,Toxoplasmosis,T cell receptor signaling pathway,B cell receptor signaling pathway,T cell activation,Osteoclast differentiation,Pancreatic cancer,Hepatitis C,Apoptosis,Toll-like receptor signaling pathway,Chagas disease (American trypanosomiasis),Measles,Prostate cancer,Small cell lung cancer,Acute myeloid leukemia	3	1218	12	34208	0.00778375	0.019809	PIK3CA,CHUK,PIK3R2
69	Kegg:04062,Kegg:05200,Kegg:05145,Kegg:05212,Kegg:05160,Kegg:05162,Kegg:05221	Chemokine signaling pathway,Pathways in cancer,Toxoplasmosis,Pancreatic cancer,Hepatitis C,Measles,Acute myeloid leukemia	4	1218	15	34208	0.00159362	0.00927794	STAT3,PIK3CA,CHUK,PIK3R2
70	Kegg:04062,Kegg:05200,Kegg:05145,Kegg:05212,Kegg:05160,Kegg:05162,Kegg:05221,Panther:P00036	Chemokine signaling pathway,Pathways in cancer,Toxoplasmosis,Pancreatic cancer,Hepatitis C,Measles,Acute myeloid leukemia,Interleukin signaling pathway	3	1218	7	34208	0.00141519	0.00897698	STAT3,PIK3CA,CHUK
71	Kegg:04062,Kegg:05200,Kegg:05160	Chemokine signaling pathway,Pathways in cancer,Hepatitis C	5	1218	31	34208	0.00446123	0.015933	STAT3,IL8,PIK3CA,CHUK,PIK3R2
72	Kegg:04062,Kegg:05200,Kegg:05160,Kegg:05146,Kegg:04620,Kegg:05142	Chemokine signaling pathway,Pathways in cancer,Hepatitis C,Amoebiasis,Toll-like receptor signaling pathway,Chagas disease (American trypanosomiasis)	3	1218	11	34208	0.00599518	0.0171003	IL8,PIK3CA,PIK3R2
73	Kegg:04062,Kegg:05200,Kegg:05160,Kegg:04620,Kegg:05142	Chemokine signaling pathway,Pathways in cancer,Hepatitis C,Toll-like receptor signaling pathway,Chagas disease (American trypanosomiasis)	4	1218	20	34208	0.00490931	0.0154552	IL8,PIK3CA,CHUK,PIK3R2
74	Kegg:04062,Kegg:05200,Kegg:05160,Kegg:04620,Kegg:05142,Panther:P00036	Chemokine signaling pathway,Pathways in cancer,Hepatitis C,Toll-like receptor signaling pathway,Chagas disease (American trypanosomiasis),Interleukin signaling pathway	3	1218	10	34208	0.00447789	0.0149851	IL8,PIK3CA,CHUK
75	Kegg:04062,Kegg:05200,Kegg:05160,Panther:P00036	Chemokine signaling pathway,Pathways in cancer,Hepatitis C,Interleukin signaling pathway	4	1218	17	34208	0.00262525	0.0125363	STAT3,IL8,PIK3CA,CHUK
76	Kegg:04062,Panther:P00053	Chemokine signaling pathway,T cell activation	4	1218	32	34208	0.0260378	0.0435672	WAS,PIK3CA,CHUK,PIK3R2
77	Kegg:04062,Panther:P00053,Kegg:04810,Kegg:04666,Kegg:05100	Chemokine signaling pathway,T cell activation,Regulation of actin cytoskeleton,Fc gamma R-mediated phagocytosis,Bacterial invasion of epithelial cells	3	1218	10	34208	0.00447789	0.0149851	WAS,PIK3CA,PIK3R2
80	Kegg:04062,Kegg:04621,Kegg:05142	Chemokine signaling pathway,NOD-like receptor signaling pathway,Chagas disease (American trypanosomiasis)	3	1218	11	34208	0.00599518	0.0171003	CCL2,IL8,CHUK
81	Kegg:04062,Kegg:05146,Kegg:05142	Chemokine signaling pathway,Amoebiasis,Chagas disease (American trypanosomiasis)	4	1218	16	34208	0.00206531	0.0113995	IL8,PIK3CA,PIK3R2,ADCY1
82	Kegg:04062,Kegg:05142	Chemokine signaling pathway,Chagas disease (American trypanosomiasis)	6	1218	32	34208	0.000823746	0.00777983	CCL2,IL8,PIK3CA,CHUK,PIK3R2,ADCY1
84	Kegg:04724	Glutamatergic synapse	10	1218	124	34208	0.0133308	0.0279093	PLA2G2A,PPP3CC,ADCY7,GRIA2,GNGT2,ADCY1,ADCY4,GRIK2,GRM8,GNG12
85	Kegg:04724,Panther:P00027,Panther:P00026,Panther:P00039	Glutamatergic synapse,Heterotrimeric G-protein signaling pathway-Gq alpha and Go alpha mediated pathway,Heterotrimeric G-protein signaling pathway-Gi alpha and Gs alpha mediated pathway,Metabotropic glutamate receptor group III pathway	3	1218	16	34208	0.0178227	0.033077	GNGT2,GRM8,GNG12
86	Kegg:04724,Panther:P00026	Glutamatergic synapse,Heterotrimeric G-protein signaling pathway-Gi alpha and Gs alpha mediated pathway	6	1218	38	34208	0.00209316	0.0114051	ADCY7,GNGT2,ADCY1,ADCY4,GRM8,GNG12
87	Kegg:04724,Panther:P00039	Glutamatergic synapse,Metabotropic glutamate receptor group III pathway	5	1218	46	34208	0.0232754	0.0408762	GRIA2,GNGT2,GRIK2,GRM8,GNG12
88	Kegg:04724,Kegg:04114,Kegg:04020	Glutamatergic synapse,Oocyte meiosis,Calcium signaling pathway	4	1218	21	34208	0.00589569	0.0172805	PPP3CC,ADCY7,ADCY1,ADCY4
92	Panther:P00057	Wnt signaling pathway	23	1218	280	34208	0.000193985	0.00343515	ACTC1,CSNK2A1,DVL2,PRKCI,PPP3CC,DKK2,WNT10B,APC2,CDH12,SMARCE1,HDAC2,CCND1,PPARD,PCDH10,PPP2R5B,MYH3,CELSR1,CDH24,MYCN,PRKCE,GNG12,FZD6,NFATC3
94	Panther:P00057,Panther:P00031	Wnt signaling pathway,Inflammation mediated by chemokine and cytokine signaling pathway	5	1218	39	34208	0.0119711	0.0264984	ACTC1,MYH3,PRKCE,GNG12,NFATC3
95	Panther:P00057,Panther:P00021,Panther:P00018	Wnt signaling pathway,FGF signaling pathway,EGF receptor signaling pathway	3	1218	17	34208	0.0210793	0.0379605	PRKCI,PPP2R5B,PRKCE
96	Panther:P00057,Kegg:04310	Wnt signaling pathway,Wnt signaling pathway	11	1218	98	34208	0.000737078	0.00711951	CSNK2A1,DVL2,PPP3CC,DKK2,WNT10B,APC2,CCND1,PPARD,PPP2R5B,FZD6,NFATC3
97	Panther:P00057,Kegg:04310,Kegg:05200	Wnt signaling pathway,Wnt signaling pathway,Pathways in cancer	6	1218	52	34208	0.0101429	0.0234278	DVL2,WNT10B,APC2,CCND1,PPARD,FZD6
100	Panther:P00057,Kegg:05200	Wnt signaling pathway,Pathways in cancer	7	1218	59	34208	0.00484614	0.0158432	DVL2,WNT10B,APC2,HDAC2,CCND1,PPARD,FZD6
102	Panther:P00057,Kegg:04530	Wnt signaling pathway,Tight junction	4	1218	26	34208	0.0127964	0.026923	CSNK2A1,PRKCI,MYH3,PRKCE
103	Panther:P04376,Panther:P00026	5HT4 type receptor mediated signaling pathway,Heterotrimeric G-protein signaling pathway-Gi alpha and Gs alpha mediated pathway	4	1218	14	34208	0.00120238	0.0078617	HTR4,ADCY7,GNGT2,GNG12
105	Panther:P00040,Panther:P00043,Panther:P00026,Panther:P05731,Panther:P00039	Metabotropic glutamate receptor group II pathway,Muscarinic acetylcholine receptor 2 and 4 signaling pathway,Heterotrimeric G-protein signaling pathway-Gi alpha and Gs alpha mediated pathway,GABA-B receptor II signaling,Metabotropic glutamate receptor group III pathway	3	1218	18	34208	0.0246389	0.0422239	GNGT2,PRKAR1A,GNG12
106	Panther:P04374,Panther:P04385,Panther:P00027,Panther:P04391,Panther:P00042,Panther:P04394	5HT2 type receptor mediated signaling pathway,Histamine H1 receptor mediated signaling pathway,Heterotrimeric G-protein signaling pathway-Gq alpha and Go alpha mediated pathway,Oxytocin receptor mediated signaling pathway,Muscarinic acetylcholine receptor 1 and 3 signaling pathway,Thyrotropin-releasing hormone receptor signaling pathway	4	1218	23	34208	0.00824514	0.0207348	PRKCI,GNGT2,PRKCE,GNG12
107	Panther:P00027	Heterotrimeric G-protein signaling pathway-Gq alpha and Go alpha mediated pathway	10	1218	109	34208	0.00558394	0.0169513	PRKCI,OPRL1,GNGT2,ADORA2B,CHRM2,SSTR3,CHRM5,GRM8,PRKCE,GNG12
108	Panther:P00027,Panther:P00043,Panther:P00026	Heterotrimeric G-protein signaling pathway-Gq alpha and Go alpha mediated pathway,Muscarinic acetylcholine receptor 2 and 4 signaling pathway,Heterotrimeric G-protein signaling pathway-Gi alpha and Gs alpha mediated pathway	3	1218	17	34208	0.0210793	0.0379605	GNGT2,CHRM2,GNG12
109	Panther:P00027,Panther:P00026	Heterotrimeric G-protein signaling pathway-Gq alpha and Go alpha mediated pathway,Heterotrimeric G-protein signaling pathway-Gi alpha and Gs alpha mediated pathway	8	1218	73	34208	0.00438043	0.015777	OPRL1,GNGT2,ADORA2B,CHRM2,SSTR3,CHRM5,GRM8,GNG12
110	Panther:P00027,Panther:P00026,Kegg:04810	Heterotrimeric G-protein signaling pathway-Gq alpha and Go alpha mediated pathway,Heterotrimeric G-protein signaling pathway-Gi alpha and Gs alpha mediated pathway,Regulation of actin cytoskeleton	3	1218	6	34208	0.000830692	0.00720498	CHRM2,CHRM5,GNG12
111	Panther:P00027,Panther:P00003	Heterotrimeric G-protein signaling pathway-Gq alpha and Go alpha mediated pathway,Alzheimer disease-amyloid secretase pathway	4	1218	14	34208	0.00120238	0.0078617	PRKCI,CHRM2,CHRM5,PRKCE
112	Panther:P04386,Panther:P00026	Histamine H2 receptor mediated signaling pathway,Heterotrimeric G-protein signaling pathway-Gi alpha and Gs alpha mediated pathway	4	1218	19	34208	0.00404001	0.0148018	ADCY7,GNGT2,HRH2,GNG12
113	Panther:P00043	Muscarinic acetylcholine receptor 2 and 4 signaling pathway	6	1218	56	34208	0.0143603	0.0297714	GNGT2,CHRM2,STX4,PRKAR1A,GNG12,GNAT2
114	Panther:P00043,Panther:P00026	Muscarinic acetylcholine receptor 2 and 4 signaling pathway,Heterotrimeric G-protein signaling pathway-Gi alpha and Gs alpha mediated pathway	4	1218	27	34208	0.0146072	0.0299907	GNGT2,CHRM2,PRKAR1A,GNG12
115	Panther:P00028	Heterotrimeric G-protein signaling pathway-rod outer segment phototransduction	4	1218	32	34208	0.0260378	0.0435672	GNGT2,GRK1,CNGA1,GNG12
116	Panther:P00042	Muscarinic acetylcholine receptor 1 and 3 signaling pathway	6	1218	57	34208	0.0155801	0.0307979	PRKCI,GNGT2,PKN3,PKN1,PRKCE,GNG12
117	Panther:P00042,Panther:P00003	Muscarinic acetylcholine receptor 1 and 3 signaling pathway,Alzheimer disease-amyloid secretase pathway	4	1218	14	34208	0.00120238	0.0078617	PRKCI,PKN3,PKN1,PRKCE
118	Panther:P04373,Panther:P00026	5HT1 type receptor mediated signaling pathway,Heterotrimeric G-protein signaling pathway-Gi alpha and Gs alpha mediated pathway	4	1218	25	34208	0.0111354	0.0251732	ADCY7,GNGT2,HTR1B,GNG12
119	Panther:P00026	Heterotrimeric G-protein signaling pathway-Gi alpha and Gs alpha mediated pathway	19	1218	151	34208	1.94469e-06	0.000275497	HTR4,OPRL1,ADCY7,GNGT2,ADORA2B,PHKB,GRK1,CHRM2,HTR1B,ADRA2B,HRH2,SSTR3,ADCY1,PRKAR1A,CHRM5,ADRB3,ADCY4,GRM8,GNG12
120	Panther:P00026,Panther:P05731	Heterotrimeric G-protein signaling pathway-Gi alpha and Gs alpha mediated pathway,GABA-B receptor II signaling	6	1218	28	34208	0.000386668	0.00566669	ADCY7,GNGT2,ADCY1,PRKAR1A,ADCY4,GNG12
121	Panther:P00026,Panther:P05731,Panther:P00019	Heterotrimeric G-protein signaling pathway-Gi alpha and Gs alpha mediated pathway,GABA-B receptor II signaling,Endothelin signaling pathway	4	1218	15	34208	0.00159362	0.00927794	ADCY7,ADCY1,PRKAR1A,ADCY4
122	Panther:P00026,Panther:P04379	Heterotrimeric G-protein signaling pathway-Gi alpha and Gs alpha mediated pathway,Beta3 adrenergic receptor signaling pathway	4	1218	14	34208	0.00120238	0.0078617	ADCY7,GNGT2,ADRB3,GNG12
123	Panther:P00026,Panther:P00039	Heterotrimeric G-protein signaling pathway-Gi alpha and Gs alpha mediated pathway,Metabotropic glutamate receptor group III pathway	4	1218	24	34208	0.00961998	0.0232301	GNGT2,PRKAR1A,GRM8,GNG12
124	Panther:P00026,Kegg:04020	Heterotrimeric G-protein signaling pathway-Gi alpha and Gs alpha mediated pathway,Calcium signaling pathway	10	1218	40	34208	1.00994e-06	0.000429223	HTR4,ADCY7,ADORA2B,PHKB,CHRM2,HRH2,ADCY1,CHRM5,ADRB3,ADCY4
125	Panther:P00026,Kegg:04020,Kegg:04270	Heterotrimeric G-protein signaling pathway-Gi alpha and Gs alpha mediated pathway,Calcium signaling pathway,Vascular smooth muscle contraction	4	1218	14	34208	0.00120238	0.0078617	ADCY7,ADORA2B,ADCY1,ADCY4
126	Panther:P00026,Kegg:04020,Kegg:04970	Heterotrimeric G-protein signaling pathway-Gi alpha and Gs alpha mediated pathway,Calcium signaling pathway,Salivary secretion	4	1218	17	34208	0.00262525	0.0125363	ADCY7,ADCY1,ADRB3,ADCY4
127	Panther:P00026,Kegg:04020,Kegg:04971	Heterotrimeric G-protein signaling pathway-Gi alpha and Gs alpha mediated pathway,Calcium signaling pathway,Gastric acid secretion	4	1218	12	34208	0.00062946	0.00652489	ADCY7,HRH2,ADCY1,ADCY4
128	Panther:P00031	Inflammation mediated by chemokine and cytokine signaling pathway	13	1218	197	34208	0.0246574	0.042086	ACTC1,RHOG,STAT3,CCR1,CCL2,ITGB7,IL8,MYH3,PIK3CA,RRAS,PRKCE,GNG12,NFATC3
132	Panther:P00031,Panther:P00018	Inflammation mediated by chemokine and cytokine signaling pathway,EGF receptor signaling pathway	4	1218	32	34208	0.0260378	0.0435672	STAT3,PIK3CA,RRAS,PRKCE
133	Panther:P00039	Metabotropic glutamate receptor group III pathway	7	1218	64	34208	0.00757651	0.0203799	GRIA2,GNGT2,VTI1A,PRKAR1A,GRIK2,GRM8,GNG12
134	Kegg:04110	Cell cycle	10	1218	123	34208	0.0126462	0.0272824	E2F2,HDAC2,CCND1,MCM4,CHEK1,E2F4,ANAPC4,RBL1,STAG1,CDKN2A
135	Kegg:04110,Kegg:05220,Kegg:05200	Cell cycle,Chronic myeloid leukemia,Pathways in cancer	4	1218	21	34208	0.00589569	0.0172805	E2F2,HDAC2,CCND1,CDKN2A
136	Kegg:04110,Kegg:05220,Kegg:05200,Kegg:05212,Kegg:05214,Kegg:05218,Kegg:05219,Kegg:05223	Cell cycle,Chronic myeloid leukemia,Pathways in cancer,Pancreatic cancer,Glioma,Melanoma,Bladder cancer,Non-small cell lung cancer	3	1218	8	34208	0.00220443	0.0115664	E2F2,CCND1,CDKN2A
140	Kegg:04114,Kegg:04916,Kegg:04020,Kegg:04270,Kegg:04912,Kegg:04970,Kegg:04971	Oocyte meiosis,Melanogenesis,Calcium signaling pathway,Vascular smooth muscle contraction,GnRH signaling pathway,Salivary secretion,Gastric acid secretion	4	1218	15	34208	0.00159362	0.00927794	CALML5,ADCY7,ADCY1,ADCY4
142	Kegg:04114,Kegg:04020	Oocyte meiosis,Calcium signaling pathway	5	1218	30	34208	0.00385295	0.0144912	PPP3CC,CALML5,ADCY7,ADCY1,ADCY4
144	Kegg:04630	Jak-STAT signaling pathway	12	1218	153	34208	0.00879828	0.0217399	STAT3,STAT6,STAT4,IL11,STAM2,CCND1,PIAS3,PIM1,CNTFR,PIK3CA,PIK3R2,IL15
145	Kegg:04630,Kegg:05220,Kegg:05200,Kegg:05212,Kegg:05214,Kegg:05218,Kegg:05223,Kegg:04510,Kegg:05162,Kegg:05215,Kegg:05222,Kegg:05210,Kegg:05213,Kegg:05221,Panther:P00048	Jak-STAT signaling pathway,Chronic myeloid leukemia,Pathways in cancer,Pancreatic cancer,Glioma,Melanoma,Non-small cell lung cancer,Focal adhesion,Measles,Prostate cancer,Small cell lung cancer,Colorectal cancer,Endometrial cancer,Acute myeloid leukemia,PI3 kinase pathway	3	1218	10	34208	0.00447789	0.0149851	CCND1,PIK3CA,PIK3R2
147	Kegg:04630,Kegg:05200	Jak-STAT signaling pathway,Pathways in cancer	5	1218	34	34208	0.0066923	0.018712	STAT3,CCND1,PIAS3,PIK3CA,PIK3R2
148	Kegg:04630,Kegg:05200,Kegg:05212,Kegg:05162,Kegg:05221	Jak-STAT signaling pathway,Pathways in cancer,Pancreatic cancer,Measles,Acute myeloid leukemia	4	1218	13	34208	0.000883656	0.00722219	STAT3,CCND1,PIK3CA,PIK3R2
149	Kegg:04630,Kegg:05200,Kegg:05160	Jak-STAT signaling pathway,Pathways in cancer,Hepatitis C	4	1218	21	34208	0.00589569	0.0172805	STAT3,PIAS3,PIK3CA,PIK3R2
150	Kegg:04630,Kegg:05200,Kegg:05160,Kegg:05222	Jak-STAT signaling pathway,Pathways in cancer,Hepatitis C,Small cell lung cancer	3	1218	15	34208	0.0148682	0.0299477	PIAS3,PIK3CA,PIK3R2
151	Kegg:04630,Kegg:05200,Kegg:05222	Jak-STAT signaling pathway,Pathways in cancer,Small cell lung cancer	4	1218	18	34208	0.00328102	0.0130321	CCND1,PIAS3,PIK3CA,PIK3R2
152	Kegg:04630,Panther:P00047	Jak-STAT signaling pathway,PDGF signaling pathway	5	1218	22	34208	0.000901062	0.00696275	STAT3,STAT6,STAT4,PIK3CA,PIK3R2
153	Kegg:04630,Panther:P00047,Panther:P00018,Panther:P00036	Jak-STAT signaling pathway,PDGF signaling pathway,EGF receptor signaling pathway,Interleukin signaling pathway	4	1218	12	34208	0.00062946	0.00652489	STAT3,STAT6,STAT4,PIK3CA
154	Kegg:04630,Panther:P00047,Panther:P00018,Panther:P00036,Panther:P00038	Jak-STAT signaling pathway,PDGF signaling pathway,EGF receptor signaling pathway,Interleukin signaling pathway,JAK/STAT signaling pathway	3	1218	5	34208	0.000426672	0.00604452	STAT3,STAT6,STAT4
155	Kegg:04630,Kegg:05221	Jak-STAT signaling pathway,Acute myeloid leukemia	5	1218	20	34208	0.000562829	0.0066445	STAT3,CCND1,PIM1,PIK3CA,PIK3R2
156	Kegg:04630,Panther:P00036	Jak-STAT signaling pathway,Interleukin signaling pathway	6	1218	42	34208	0.00352596	0.0135003	STAT3,STAT6,STAT4,IL11,PIK3CA,IL15
157	Kegg:04630,Panther:P00038	Jak-STAT signaling pathway,JAK/STAT signaling pathway	4	1218	12	34208	0.00062946	0.00652489	STAT3,STAT6,STAT4,PIAS3
158	Kegg:04650,Kegg:04664,Kegg:04660,Panther:P00053,Kegg:04666	Natural killer cell mediated cytotoxicity,Fc epsilon RI signaling pathway,T cell receptor signaling pathway,T cell activation,Fc gamma R-mediated phagocytosis	3	1218	16	34208	0.0178227	0.033077	LAT,PIK3CA,PIK3R2
159	Kegg:04650,Kegg:04370,Kegg:04660,Kegg:04662,Panther:P00009,Panther:P00053	Natural killer cell mediated cytotoxicity,VEGF signaling pathway,T cell receptor signaling pathway,B cell receptor signaling pathway,Axon guidance mediated by netrin,T cell activation	3	1218	10	34208	0.00447789	0.0149851	PIK3CA,PIK3R2,NFATC3
160	Kegg:04650,Kegg:04370,Kegg:04660,Kegg:04662,Panther:P00053	Natural killer cell mediated cytotoxicity,VEGF signaling pathway,T cell receptor signaling pathway,B cell receptor signaling pathway,T cell activation	4	1218	21	34208	0.00589569	0.0172805	PPP3CC,PIK3CA,PIK3R2,NFATC3
161	Kegg:04650,Kegg:04370,Kegg:04660,Kegg:04662,Panther:P00053,Kegg:04380,Kegg:04210	Natural killer cell mediated cytotoxicity,VEGF signaling pathway,T cell receptor signaling pathway,B cell receptor signaling pathway,T cell activation,Osteoclast differentiation,Apoptosis	3	1218	10	34208	0.00447789	0.0149851	PPP3CC,PIK3CA,PIK3R2
162	Kegg:04650,Kegg:04660	Natural killer cell mediated cytotoxicity,T cell receptor signaling pathway	6	1218	45	34208	0.00500302	0.0156344	ZAP70,PPP3CC,LAT,PIK3CA,PIK3R2,NFATC3
163	Kegg:04650,Kegg:04660,Panther:P00053	Natural killer cell mediated cytotoxicity,T cell receptor signaling pathway,T cell activation	5	1218	33	34208	0.00587736	0.0177154	PPP3CC,LAT,PIK3CA,PIK3R2,NFATC3
171	Kegg:04722,Kegg:04910,Kegg:04070,Kegg:05214	Neurotrophin signaling pathway,Insulin signaling pathway,Phosphatidylinositol signaling system,Glioma	3	1218	12	34208	0.00778375	0.019809	CALML5,PIK3CA,PIK3R2
172	Kegg:04722,Kegg:05200,Kegg:05145,Kegg:04510,Kegg:04210,Kegg:05215,Kegg:05222,Kegg:05210	Neurotrophin signaling pathway,Pathways in cancer,Toxoplasmosis,Focal adhesion,Apoptosis,Prostate cancer,Small cell lung cancer,Colorectal cancer	3	1218	12	34208	0.00778375	0.019809	BCL2,PIK3CA,PIK3R2
177	Kegg:05120	Epithelial cell signaling in Helicobacter pylori infection	7	1218	67	34208	0.00968157	0.0231161	ATP6V1C2,SRC,ATP6V0A2,ATP6V1F,IL8,ATP6V0D1,CHUK
179	Kegg:05120,Kegg:05323	Epithelial cell signaling in Helicobacter pylori infection,Rheumatoid arthritis	5	1218	27	34208	0.00238372	0.0119186	ATP6V1C2,ATP6V0A2,ATP6V1F,IL8,ATP6V0D1
180	Kegg:05220,Kegg:05200	Chronic myeloid leukemia,Pathways in cancer	7	1218	67	34208	0.00968157	0.0231161	E2F2,HDAC2,CCND1,PIK3CA,CHUK,PIK3R2,CDKN2A
181	Kegg:05220,Kegg:05200,Kegg:05212	Chronic myeloid leukemia,Pathways in cancer,Pancreatic cancer	6	1218	41	34208	0.00311455	0.013507	E2F2,CCND1,PIK3CA,CHUK,PIK3R2,CDKN2A
182	Kegg:05220,Kegg:05200,Kegg:05212,Kegg:05214,Kegg:05218,Kegg:05223	Chronic myeloid leukemia,Pathways in cancer,Pancreatic cancer,Glioma,Melanoma,Non-small cell lung cancer	5	1218	27	34208	0.00238372	0.0119186	E2F2,CCND1,PIK3CA,PIK3R2,CDKN2A
183	Kegg:05220,Kegg:05200,Kegg:05212,Kegg:05214,Kegg:05218,Kegg:05223,Kegg:05215,Kegg:05222	Chronic myeloid leukemia,Pathways in cancer,Pancreatic cancer,Glioma,Melanoma,Non-small cell lung cancer,Prostate cancer,Small cell lung cancer	4	1218	17	34208	0.00262525	0.0125363	E2F2,CCND1,PIK3CA,PIK3R2
184	Kegg:05220,Kegg:05200,Kegg:05212,Kegg:05162,Kegg:05215,Kegg:05222,Kegg:05221	Chronic myeloid leukemia,Pathways in cancer,Pancreatic cancer,Measles,Prostate cancer,Small cell lung cancer,Acute myeloid leukemia	4	1218	15	34208	0.00159362	0.00927794	CCND1,PIK3CA,CHUK,PIK3R2
185	Kegg:05220,Kegg:05200,Kegg:05212,Kegg:05215,Kegg:05222	Chronic myeloid leukemia,Pathways in cancer,Pancreatic cancer,Prostate cancer,Small cell lung cancer	5	1218	22	34208	0.000901062	0.00696275	E2F2,CCND1,PIK3CA,CHUK,PIK3R2
191	Kegg:04360	Axon guidance	10	1218	128	34208	0.0163495	0.0317286	PPP3CC,ROBO3,ABLIM2,FES,RGS3,LRRC4C,SRGAP1,PLXNA3,SEMA3G,NFATC3
193	Kegg:04060,Kegg:05323	Cytokine-cytokine receptor interaction,Rheumatoid arthritis	5	1218	32	34208	0.00513484	0.0158138	FLT1,CCL2,IL11,IL8,IL15
194	Kegg:04060,Kegg:05323,Panther:P00036	Cytokine-cytokine receptor interaction,Rheumatoid arthritis,Interleukin signaling pathway	3	1218	8	34208	0.00220443	0.0115664	IL11,IL8,IL15
200	Panther:P00003	Alzheimer disease-amyloid secretase pathway	10	1218	66	34208	0.000108698	0.00230983	PRKCI,PCSK2,PKN3,KLC2,CHRM2,APBA2,PKN1,CHRM5,PRKCE,PCSK7
201	Kegg:04910	Insulin signaling pathway	12	1218	133	34208	0.00290222	0.0131218	PRKCI,CALML5,RPS6KB2,PHKB,FOXO1,HKDC1,PRKAG2,PIK3CA,PCK1,PIK3R2,ACACB,PRKAR1A
202	Kegg:04910,Kegg:05200,Kegg:05215,Panther:P00048	Insulin signaling pathway,Pathways in cancer,Prostate cancer,PI3 kinase pathway	3	1218	17	34208	0.0210793	0.0379605	FOXO1,PIK3CA,PIK3R2
203	Kegg:04910,Kegg:04012,Panther:P00047,Kegg:04666,Kegg:04150,Kegg:05221,Panther:P00048	Insulin signaling pathway,ErbB signaling pathway,PDGF signaling pathway,Fc gamma R-mediated phagocytosis,mTOR signaling pathway,Acute myeloid leukemia,PI3 kinase pathway	3	1218	9	34208	0.00321935	0.013156	RPS6KB2,PIK3CA,PIK3R2
204	Kegg:04910,Kegg:04973,Kegg:04930	Insulin signaling pathway,Carbohydrate digestion and absorption,Type II diabetes mellitus	3	1218	12	34208	0.00778375	0.019809	HKDC1,PIK3CA,PIK3R2
205	Kegg:04910,Panther:P00019	Insulin signaling pathway,Endothelin signaling pathway	4	1218	26	34208	0.0127964	0.026923	PRKCI,PIK3CA,PIK3R2,PRKAR1A
206	Kegg:04910,Panther:P00019,Kegg:04210	Insulin signaling pathway,Endothelin signaling pathway,Apoptosis	3	1218	18	34208	0.0246389	0.0422239	PIK3CA,PIK3R2,PRKAR1A
207	Kegg:04910,Panther:P00048	Insulin signaling pathway,PI3 kinase pathway	4	1218	22	34208	0.00700561	0.0192089	RPS6KB2,FOXO1,PIK3CA,PIK3R2
210	Kegg:04070,Panther:P00048	Phosphatidylinositol signaling system,PI3 kinase pathway	3	1218	9	34208	0.00321935	0.013156	INPP5A,PIK3CA,PIK3R2
211	Kegg:04310	Wnt signaling pathway	12	1218	149	34208	0.00718653	0.0195787	SOX17,CSNK2A1,DVL2,PPP3CC,DKK2,WNT10B,APC2,CCND1,PPARD,PPP2R5B,FZD6,NFATC3
213	Kegg:05200	Pathways in cancer	30	1218	324	34208	2.13028e-06	0.000226342	COL4A2,BCL2,LAMB1,DVL2,STAT3,NCOA4,MMP9,E2F2,CSF1R,LAMC1,FGF23,LAMA4,WNT10B,APC2,FOXO1,HDAC2,CCND1,PPARD,PIAS3,IL8,FGF8,PIK3CA,CHUK,FGF1,PIK3R2,BIRC3,LAMA1,HIF1A,FZD6,CDKN2A
214	Kegg:05200,Panther:P00034,Kegg:04510,Kegg:05146,Kegg:05222	Pathways in cancer,Integrin signalling pathway,Focal adhesion,Amoebiasis,Small cell lung cancer	3	1218	14	34208	0.0122133	0.0264828	COL4A2,PIK3CA,PIK3R2
215	Kegg:05200,Kegg:05145	Pathways in cancer,Toxoplasmosis	10	1218	54	34208	1.81384e-05	0.000700803	BCL2,LAMB1,STAT3,LAMC1,LAMA4,PIK3CA,CHUK,PIK3R2,BIRC3,LAMA1
216	Kegg:05200,Kegg:05145,Kegg:04510,Kegg:05146,Kegg:05222	Pathways in cancer,Toxoplasmosis,Focal adhesion,Amoebiasis,Small cell lung cancer	6	1218	20	34208	5.07679e-05	0.00143843	LAMB1,LAMC1,LAMA4,PIK3CA,PIK3R2,LAMA1
217	Kegg:05200,Kegg:05145,Kegg:04510,Kegg:05146,Kegg:05222,Kegg:04512	Pathways in cancer,Toxoplasmosis,Focal adhesion,Amoebiasis,Small cell lung cancer,ECM-receptor interaction	4	1218	12	34208	0.00062946	0.00652489	LAMB1,LAMC1,LAMA4,LAMA1
218	Kegg:05200,Kegg:05145,Kegg:04510,Panther:P00006,Kegg:04210,Kegg:05222	Pathways in cancer,Toxoplasmosis,Focal adhesion,Apoptosis signaling pathway,Apoptosis,Small cell lung cancer	3	1218	11	34208	0.00599518	0.0171003	BCL2,PIK3CA,BIRC3
219	Kegg:05200,Kegg:05145,Kegg:04510,Kegg:04210,Kegg:05222	Pathways in cancer,Toxoplasmosis,Focal adhesion,Apoptosis,Small cell lung cancer	4	1218	15	34208	0.00159362	0.00927794	BCL2,PIK3CA,PIK3R2,BIRC3
220	Kegg:05200,Kegg:05145,Kegg:04510,Kegg:05222	Pathways in cancer,Toxoplasmosis,Focal adhesion,Small cell lung cancer	8	1218	29	34208	5.55802e-06	0.000393693	BCL2,LAMB1,LAMC1,LAMA4,PIK3CA,PIK3R2,BIRC3,LAMA1
221	Kegg:05200,Kegg:05145,Panther:P00006,Kegg:04210,Kegg:05215,Kegg:05222	Pathways in cancer,Toxoplasmosis,Apoptosis signaling pathway,Apoptosis,Prostate cancer,Small cell lung cancer	3	1218	14	34208	0.0122133	0.0264828	BCL2,PIK3CA,CHUK
222	Kegg:05200,Kegg:05145,Panther:P00006,Kegg:04210,Kegg:05222	Pathways in cancer,Toxoplasmosis,Apoptosis signaling pathway,Apoptosis,Small cell lung cancer	4	1218	19	34208	0.00404001	0.0148018	BCL2,PIK3CA,CHUK,BIRC3
223	Kegg:05200,Kegg:05145,Kegg:04210,Kegg:05215,Kegg:05222	Pathways in cancer,Toxoplasmosis,Apoptosis,Prostate cancer,Small cell lung cancer	4	1218	19	34208	0.00404001	0.0148018	BCL2,PIK3CA,CHUK,PIK3R2
224	Kegg:05200,Kegg:05145,Kegg:04210,Kegg:05222	Pathways in cancer,Toxoplasmosis,Apoptosis,Small cell lung cancer	5	1218	24	34208	0.00137095	0.00882811	BCL2,PIK3CA,CHUK,PIK3R2,BIRC3
225	Kegg:05200,Kegg:05145,Kegg:05222	Pathways in cancer,Toxoplasmosis,Small cell lung cancer	9	1218	40	34208	9.01467e-06	0.000425693	BCL2,LAMB1,LAMC1,LAMA4,PIK3CA,CHUK,PIK3R2,BIRC3,LAMA1
227	Kegg:05200,Kegg:05212	Pathways in cancer,Pancreatic cancer	7	1218	69	34208	0.0113035	0.0254179	STAT3,E2F2,CCND1,PIK3CA,CHUK,PIK3R2,CDKN2A
228	Kegg:05200,Kegg:05212,Kegg:05162,Kegg:05221	Pathways in cancer,Pancreatic cancer,Measles,Acute myeloid leukemia	5	1218	16	34208	0.000178546	0.00344918	STAT3,CCND1,PIK3CA,CHUK,PIK3R2
229	Kegg:05200,Kegg:05218	Pathways in cancer,Melanoma	8	1218	68	34208	0.00281332	0.0129963	E2F2,FGF23,CCND1,FGF8,PIK3CA,FGF1,PIK3R2,CDKN2A
230	Kegg:05200,Kegg:05218,Kegg:04810	Pathways in cancer,Melanoma,Regulation of actin cytoskeleton	5	1218	46	34208	0.0232754	0.0408762	FGF23,FGF8,PIK3CA,FGF1,PIK3R2
231	Kegg:05200,Kegg:05219	Pathways in cancer,Bladder cancer	5	1218	39	34208	0.0119711	0.0264984	MMP9,E2F2,CCND1,IL8,CDKN2A
232	Kegg:05200,Kegg:04510,Kegg:05146,Kegg:05222	Pathways in cancer,Focal adhesion,Amoebiasis,Small cell lung cancer	7	1218	27	34208	3.38674e-05	0.0011072	COL4A2,LAMB1,LAMC1,LAMA4,PIK3CA,PIK3R2,LAMA1
233	Kegg:05200,Kegg:04510,Kegg:05146,Kegg:05222,Kegg:04512	Pathways in cancer,Focal adhesion,Amoebiasis,Small cell lung cancer,ECM-receptor interaction	5	1218	18	34208	0.000330031	0.0050094	COL4A2,LAMB1,LAMC1,LAMA4,LAMA1
234	Kegg:05200,Kegg:04510,Kegg:05215,Kegg:05222,Kegg:05210	Pathways in cancer,Focal adhesion,Prostate cancer,Small cell lung cancer,Colorectal cancer	4	1218	13	34208	0.000883656	0.00722219	BCL2,CCND1,PIK3CA,PIK3R2
235	Kegg:05200,Kegg:04510,Kegg:05222	Pathways in cancer,Focal adhesion,Small cell lung cancer	10	1218	42	34208	1.64325e-06	0.00034919	COL4A2,BCL2,LAMB1,LAMC1,LAMA4,CCND1,PIK3CA,PIK3R2,BIRC3,LAMA1
237	Kegg:05200,Kegg:05160	Pathways in cancer,Hepatitis C	6	1218	49	34208	0.00761977	0.02024	STAT3,PIAS3,IL8,PIK3CA,CHUK,PIK3R2
238	Kegg:05200,Kegg:05160,Kegg:05222	Pathways in cancer,Hepatitis C,Small cell lung cancer	4	1218	26	34208	0.0127964	0.026923	PIAS3,PIK3CA,CHUK,PIK3R2
240	Kegg:05200,Kegg:05146	Pathways in cancer,Amoebiasis	8	1218	39	34208	5.80736e-05	0.00145184	COL4A2,LAMB1,LAMC1,LAMA4,IL8,PIK3CA,PIK3R2,LAMA1
241	Kegg:05200,Kegg:05215	Pathways in cancer,Prostate cancer	7	1218	75	34208	0.0173412	0.0329018	BCL2,E2F2,FOXO1,CCND1,PIK3CA,CHUK,PIK3R2
242	Kegg:05200,Kegg:05215,Kegg:05222	Pathways in cancer,Prostate cancer,Small cell lung cancer	6	1218	30	34208	0.000573505	0.00658756	BCL2,E2F2,CCND1,PIK3CA,CHUK,PIK3R2
243	Kegg:05200,Kegg:05215,Panther:P00048	Pathways in cancer,Prostate cancer,PI3 kinase pathway	4	1218	20	34208	0.00490931	0.0154552	FOXO1,CCND1,PIK3CA,PIK3R2
244	Kegg:05200,Kegg:05222	Pathways in cancer,Small cell lung cancer	13	1218	82	34208	6.32333e-06	0.000383916	COL4A2,BCL2,LAMB1,E2F2,LAMC1,LAMA4,CCND1,PIAS3,PIK3CA,CHUK,PIK3R2,BIRC3,LAMA1
247	Kegg:05200,Kegg:05221	Pathways in cancer,Acute myeloid leukemia	6	1218	52	34208	0.0101429	0.0234278	STAT3,CCND1,PPARD,PIK3CA,CHUK,PIK3R2
250	Kegg:00310,Kegg:00071,Kegg:00280,Kegg:00640,Kegg:00380	Lysine degradation,Fatty acid metabolism,Valine, leucine and isoleucine degradation,Propanoate metabolism,Tryptophan metabolism	3	1218	10	34208	0.00447789	0.0149851	EHHADH,ACAT2,ALDH7A1
256	Kegg:03013	RNA transport	11	1218	146	34208	0.0155962	0.0306869	NUP188,POP4,NUP98,EIF4B,NUP85,NUP210L,CASC3,SEH1L,ELAC2,NCBP2,RAE1
257	Kegg:00230	Purine metabolism	15	1218	158	34208	0.000548503	0.0072848	PPAT,ADCY7,PDE4D,PDE7B,NUDT5,ATIC,POLR2H,NT5M,ADCY1,DCK,PDE8A,POLE4,ENPP3,ADCY4,PNPT1
259	Panther:P00034	Integrin signalling pathway	13	1218	157	34208	0.00417914	0.0151806	COL4A2,MAP3K5,SRC,ITGB7,COL8A1,MICALL1,COL19A1,COL5A3,COL5A2,PIK3CA,PIK3R2,RRAS,COL11A2
260	Panther:P00034,Kegg:04974,Kegg:04510,Kegg:05146,Kegg:04512	Integrin signalling pathway,Protein digestion and absorption,Focal adhesion,Amoebiasis,ECM-receptor interaction	3	1218	10	34208	0.00447789	0.0149851	COL4A2,COL5A3,COL5A2
261	Panther:P00034,Kegg:04510	Integrin signalling pathway,Focal adhesion	7	1218	80	34208	0.0238711	0.0415788	COL4A2,SRC,ITGB7,COL5A3,COL5A2,PIK3CA,PIK3R2
263	Panther:P00034,Kegg:04510,Kegg:05146	Integrin signalling pathway,Focal adhesion,Amoebiasis	5	1218	23	34208	0.00111784	0.00805227	COL4A2,COL5A3,COL5A2,PIK3CA,PIK3R2
267	Kegg:00760	Nicotinate and nicotinamide metabolism	5	1218	25	34208	0.00166391	0.00955622	NADSYN1,NNT,BST1,NT5M,ENPP3
270	Kegg:05145	Toxoplasmosis	11	1218	123	34208	0.00455532	0.0151251	BCL2,LAMB1,PLA2G2A,STAT3,LAMC1,LAMA4,PIK3CA,CHUK,PIK3R2,BIRC3,LAMA1
274	Kegg:05323	Rheumatoid arthritis	9	1218	84	34208	0.00300581	0.013447	ATP6V1C2,FLT1,ATP6V0A2,CCL2,IL11,ATP6V1F,IL8,ATP6V0D1,IL15
277	Kegg:00510	N-Glycan biosynthesis	6	1218	49	34208	0.00761977	0.02024	MGAT4A,MGAT4B,RPN2,MAN2A2,RFT1,DPM1
278	Kegg:04964	Proximal tubule bicarbonate reclamation	4	1218	22	34208	0.00700561	0.0192089	ATP1B3,PCK1,ATP1B1,SLC25A10
283	Kegg:04370	VEGF signaling pathway	7	1218	75	34208	0.0173412	0.0329018	PLA2G2A,PPP3CC,SRC,MAPKAPK3,PIK3CA,PIK3R2,NFATC3
284	Kegg:04660	T cell receptor signaling pathway	9	1218	107	34208	0.0142723	0.029734	ZAP70,PPP3CC,LAT,MALT1,PIK3CA,CHUK,PIK3R2,ICOS,NFATC3
285	Kegg:04660,Kegg:04662	T cell receptor signaling pathway,B cell receptor signaling pathway	6	1218	52	34208	0.0101429	0.0234278	PPP3CC,MALT1,PIK3CA,CHUK,PIK3R2,NFATC3
287	Kegg:04660,Kegg:04662,Panther:P00053	T cell receptor signaling pathway,B cell receptor signaling pathway,T cell activation	5	1218	36	34208	0.00855318	0.0212579	PPP3CC,PIK3CA,CHUK,PIK3R2,NFATC3
288	Kegg:04660,Kegg:04662,Panther:P00053,Kegg:04380,Kegg:04210	T cell receptor signaling pathway,B cell receptor signaling pathway,T cell activation,Osteoclast differentiation,Apoptosis	4	1218	17	34208	0.00262525	0.0125363	PPP3CC,PIK3CA,CHUK,PIK3R2
289	Kegg:04660,Panther:P00053	T cell receptor signaling pathway,T cell activation	6	1218	52	34208	0.0101429	0.0234278	PPP3CC,LAT,PIK3CA,CHUK,PIK3R2,NFATC3
290	Kegg:04662	B cell receptor signaling pathway	7	1218	75	34208	0.0173412	0.0329018	PPP3CC,MALT1,PIK3CA,CHUK,PIK3R2,CD22,NFATC3
292	Panther:P00053	T cell activation	7	1218	78	34208	0.0210846	0.0378099	PPP3CC,WAS,LAT,PIK3CA,CHUK,PIK3R2,NFATC3
293	Panther:P00053,Kegg:04666	T cell activation,Fc gamma R-mediated phagocytosis	4	1218	24	34208	0.00961998	0.0232301	WAS,LAT,PIK3CA,PIK3R2
294	Kegg:04120	Ubiquitin mediated proteolysis	11	1218	135	34208	0.00903396	0.0221933	HERC1,HERC3,ERCC8,DDB2,PIAS3,FANCL,CUL4B,ANAPC4,BIRC3,UBE2D1,UBE2D2
295	Kegg:04120,Kegg:03420	Ubiquitin mediated proteolysis,Nucleotide excision repair	3	1218	6	34208	0.000830692	0.00720498	ERCC8,DDB2,CUL4B
296	Kegg:05131	Shigellosis	6	1218	61	34208	0.0211745	0.0378116	RHOG,WAS,NOD2,IL8,CHUK,UBE2D2
301	Kegg:05214	Glioma	6	1218	63	34208	0.0244237	0.0423677	CALML5,E2F2,CCND1,PIK3CA,PIK3R2,CDKN2A
311	Kegg:04510	Focal adhesion	18	1218	197	34208	0.000259058	0.00407776	COL4A2,BCL2,LAMB1,SRC,LAMC1,FLT1,ITGB7,LAMA4,CCND1,COL5A3,COL5A2,PIK3CA,PIK3R2,TNR,MYL10,BIRC3,LAMA1,MYL7
314	Kegg:04510,Kegg:05146	Focal adhesion,Amoebiasis	9	1218	42	34208	1.3789e-05	0.000586033	COL4A2,LAMB1,LAMC1,LAMA4,COL5A3,COL5A2,PIK3CA,PIK3R2,LAMA1
315	Kegg:04510,Kegg:05146,Kegg:04512	Focal adhesion,Amoebiasis,ECM-receptor interaction	7	1218	26	34208	2.5881e-05	0.00091662	COL4A2,LAMB1,LAMC1,LAMA4,COL5A3,COL5A2,LAMA1
316	Kegg:04510,Kegg:04512	Focal adhesion,ECM-receptor interaction	9	1218	65	34208	0.000475346	0.00651684	COL4A2,LAMB1,LAMC1,ITGB7,LAMA4,COL5A3,COL5A2,TNR,LAMA1
317	Kegg:04530	Tight junction	11	1218	129	34208	0.00649696	0.0184081	EXOC3,OCLN,CSNK2A1,PRKCI,SRC,TJP3,MYH3,RRAS,MYL10,PRKCE,MYL7
319	Kegg:04530,Panther:P00018	Tight junction,EGF receptor signaling pathway	3	1218	18	34208	0.0246389	0.0422239	PRKCI,RRAS,PRKCE
320	Kegg:04810	Regulation of actin cytoskeleton	15	1218	208	34208	0.0078579	0.0198786	WAS,FGF23,SCIN,ITGB7,APC2,CHRM2,FGF8,PIK3CA,FGF1,PIK3R2,CHRM5,RRAS,MYL10,GNG12,MYL7
322	Kegg:00071	Fatty acid metabolism	7	1218	41	34208	0.000555281	0.00694101	EHHADH,ADH5,ACOX3,ACAT2,ACADSB,HADHB,ALDH7A1
323	Kegg:00071,Kegg:00280	Fatty acid metabolism,Valine, leucine and isoleucine degradation	5	1218	17	34208	0.000245536	0.00401357	EHHADH,ACAT2,ACADSB,HADHB,ALDH7A1
324	Kegg:00280	Valine, leucine and isoleucine degradation	7	1218	44	34208	0.000862746	0.00733334	EHHADH,ACAT2,ACADSB,HADHB,ALDH7A1,BCKDHB,HIBADH
325	Kegg:00640	Propanoate metabolism	5	1218	32	34208	0.00513484	0.0158138	EHHADH,ACAT2,LDHB,ALDH7A1,ACACB
326	Kegg:04744	Phototransduction	4	1218	27	34208	0.0146072	0.0299907	CALML5,GRK1,CNGA1,GNAT2
333	Kegg:03018	RNA degradation	6	1218	66	34208	0.0298952	0.0494375	DDX6,HSPA9,EXOSC3,CNOT2,PNPT1,DCPS
336	Panther:P00047,Kegg:05221	PDGF signaling pathway,Acute myeloid leukemia	4	1218	28	34208	0.0165721	0.0318695	STAT3,RPS6KB2,PIK3CA,PIK3R2
337	Panther:P00047,Panther:P00036	PDGF signaling pathway,Interleukin signaling pathway	5	1218	42	34208	0.0162134	0.0316087	STAT3,STAT6,STAT4,ELK4,PIK3CA
338	Kegg:00380	Tryptophan metabolism	5	1218	41	34208	0.014703	0.0298984	KMO,EHHADH,KYNU,ACAT2,ALDH7A1
339	Kegg:04621	NOD-like receptor signaling pathway	6	1218	57	34208	0.0155801	0.0307979	NLRP1,NOD2,CCL2,IL8,CHUK,BIRC3
340	Kegg:00532	Glycosaminoglycan biosynthesis - chondroitin sulfate	4	1218	22	34208	0.00700561	0.0192089	CHPF2,B3GAT1,CHPF,DSE
341	Kegg:04020	Calcium signaling pathway	15	1218	175	34208	0.00155918	0.00974489	HTR4,PPP3CC,CALML5,ADCY7,ADORA2B,PHKB,CHRM2,BST1,AGTR1,HRH2,ADCY1,PTGER1,CHRM5,ADRB3,ADCY4
342	Kegg:04020,Kegg:04270	Calcium signaling pathway,Vascular smooth muscle contraction	6	1218	44	34208	0.00446804	0.0158243	CALML5,ADCY7,ADORA2B,AGTR1,ADCY1,ADCY4
343	Kegg:04020,Kegg:04970	Calcium signaling pathway,Salivary secretion	6	1218	42	34208	0.00352596	0.0135003	CALML5,ADCY7,BST1,ADCY1,ADRB3,ADCY4
344	Kegg:04020,Kegg:04970,Kegg:04972	Calcium signaling pathway,Salivary secretion,Pancreatic secretion	4	1218	26	34208	0.0127964	0.026923	ADCY7,BST1,ADCY1,ADCY4
345	Kegg:04020,Kegg:04971	Calcium signaling pathway,Gastric acid secretion	5	1218	37	34208	0.00960576	0.0234623	CALML5,ADCY7,HRH2,ADCY1,ADCY4
351	Kegg:04666	Fc gamma R-mediated phagocytosis	9	1218	92	34208	0.00551969	0.0168767	WAS,LAT,RPS6KB2,SCIN,PLA2G4F,PIK3CA,PIK3R2,MYO10,PRKCE
353	Kegg:04960	Aldosterone-regulated sodium reabsorption	5	1218	42	34208	0.0162134	0.0316087	ATP1B3,PIK3CA,PIK3R2,ATP1B1,NR3C2
354	Kegg:04960,Kegg:04973	Aldosterone-regulated sodium reabsorption,Carbohydrate digestion and absorption	4	1218	18	34208	0.00328102	0.0130321	ATP1B3,PIK3CA,PIK3R2,ATP1B1
355	Kegg:04970	Salivary secretion	8	1218	85	34208	0.0108251	0.0247347	CALML5,ADCY7,ATP1B3,BST1,ADCY1,ADRB3,ATP1B1,ADCY4
356	Kegg:04970,Kegg:04971	Salivary secretion,Gastric acid secretion	6	1218	40	34208	0.00274002	0.0127968	CALML5,ADCY7,ATP1B3,ADCY1,ATP1B1,ADCY4
357	Kegg:04970,Kegg:04972	Salivary secretion,Pancreatic secretion	6	1218	41	34208	0.00311455	0.013507	ADCY7,ATP1B3,BST1,ADCY1,ATP1B1,ADCY4
358	Kegg:04971	Gastric acid secretion	10	1218	72	34208	0.000227897	0.00387424	CALML5,ADCY7,ATP1B3,CFTR,KCNK10,HRH2,ADCY1,ATP1B1,ADCY4,SLC26A7
359	Kegg:04972	Pancreatic secretion	11	1218	98	34208	0.000737078	0.00711951	RAB8A,PLA2G2A,PNLIP,ADCY7,CPB1,ATP1B3,CFTR,BST1,ADCY1,ATP1B1,ADCY4
360	Kegg:04973	Carbohydrate digestion and absorption	5	1218	41	34208	0.014703	0.0298984	ATP1B3,HKDC1,PIK3CA,PIK3R2,ATP1B1
361	Kegg:05110	Vibrio cholerae infection	6	1218	53	34208	0.0111018	0.0252314	ATP6V1C2,ATP6V0A2,ATP6V1F,CFTR,ATP6V0D1,SEC61G
362	Kegg:05146	Amoebiasis	11	1218	102	34208	0.00103067	0.00768481	COL4A2,LAMB1,LAMC1,LAMA4,COL5A3,IL8,COL5A2,PIK3CA,PIK3R2,ADCY1,LAMA1
363	Panther:P00018	EGF receptor signaling pathway	9	1218	113	34208	0.0197315	0.0364605	STAT3,STAT6,PRKCI,STAT4,MAP3K5,PPP2R5B,PIK3CA,RRAS,PRKCE
364	Panther:P00006	Apoptosis signaling pathway	10	1218	107	34208	0.00490217	0.015904	BCL2,MAP3K5,ATF6,ATF6B,AIFM1,PIK3CA,CHUK,TMBIM6,BIRC3,PRKCE
365	Panther:P00006,Kegg:04210	Apoptosis signaling pathway,Apoptosis	5	1218	38	34208	0.010744	0.0246822	BCL2,AIFM1,PIK3CA,CHUK,BIRC3
366	Panther:P00019	Endothelin signaling pathway	9	1218	72	34208	0.00101421	0.00769711	SEC11A,PRKCI,ADCY7,PIK3CA,PIK3R2,ADCY1,PRKAR1A,ADCY4,PRKCE
368	Kegg:00561	Glycerolipid metabolism	5	1218	47	34208	0.0253068	0.0430216	PNLIP,GPAT2,AKR1B1,ALDH7A1,DGAT2
370	Kegg:04210	Apoptosis	9	1218	86	34208	0.00352615	0.0133805	BCL2,PPP3CC,AIFM1,PIK3CA,CHUK,PIK3R2,PRKAR1A,BIRC3,CAPN1
373	Kegg:04620,Kegg:05162,Panther:P00054	Toll-like receptor signaling pathway,Measles,Toll receptor signaling pathway	3	1218	15	34208	0.0148682	0.0299477	TBK1,TLR7,CHUK
378	Kegg:03015	mRNA surveillance pathway	7	1218	79	34208	0.022448	0.039918	MSI2,SMG1,PAPOLB,CASC3,NCBP2,PPP2R5B,CSTF2
381	Kegg:03420	Nucleotide excision repair	7	1218	41	34208	0.000555281	0.00694101	GTF2H5,ERCC8,DDB2,XPA,CUL4B,CETN2,POLE4
388	Kegg:04512	ECM-receptor interaction	11	1218	84	34208	0.000191818	0.00354446	COL4A2,SV2B,LAMB1,LAMC1,ITGB7,LAMA4,COL5A3,COL5A2,TNR,HMMR,LAMA1
390	Kegg:04150	mTOR signaling pathway	7	1218	52	34208	0.00235477	0.0122046	EIF4B,RPS6KB2,MLST8,PIK3CA,CAB39L,PIK3R2,HIF1A
392	Kegg:05221	Acute myeloid leukemia	8	1218	57	34208	0.000886174	0.00710611	STAT3,RPS6KB2,CCND1,PPARD,PIM1,PIK3CA,CHUK,PIK3R2
393	Kegg:05221,Panther:P00048	Acute myeloid leukemia,PI3 kinase pathway	4	1218	18	34208	0.00328102	0.0130321	RPS6KB2,CCND1,PIK3CA,PIK3R2
397	Kegg:04142	Lysosome	10	1218	121	34208	0.0113568	0.0254033	PLA2G15,LGMN,AP4M1,ATP6V0A2,AP1S2,ATP6V0D1,CTSO,MCOLN1,GALC,AP3D1
398	Kegg:00040	Pentose and glucuronate interconversions	4	1218	31	34208	0.0234249	0.0409695	CRYL1,UGT2A1,AKR1B1,XYLB
401	Panther:P00048	PI3 kinase pathway	9	1218	51	34208	7.05878e-05	0.00166666	GNGT2,RPS6KB2,INPP5A,FOXO1,CCND1,PIK3CA,PIK3R2,PTGER1,GNAT2
404	Panther:P00044	Nicotinic acetylcholine receptor signaling pathway	8	1218	90	34208	0.0149527	0.0299759	ACTC1,MYO1B,CHRNB4,MYO18A,STX4,MYO9A,MYH3,MYO10
407	Kegg:04146	Peroxisome	7	1218	77	34208	0.0197798	0.0363914	PEX26,EHHADH,SCP2,ACOX3,CROT,ABCD2,PEX6
409	Panther:P02746	Heme biosynthesis	3	1218	12	34208	0.00778375	0.019809	RSAD1,QARS,ALAD
410	Panther:P00036	Interleukin signaling pathway	9	1218	96	34208	0.0072694	0.0196783	STAT3,STAT6,STAT4,ELK4,IL11,IL8,PIK3CA,CHUK,IL15
411	Kegg:00650	Butanoate metabolism	4	1218	30	34208	0.020978	0.0384295	PDHA2,EHHADH,ACSM1,ACAT2
416	Kegg:00520	Amino sugar and nucleotide sugar metabolism	5	1218	48	34208	0.0274483	0.0457472	GMPPB,FUK,NAGK,HKDC1,GALT
417	Kegg:00520,Kegg:00051	Amino sugar and nucleotide sugar metabolism,Fructose and mannose metabolism	3	1218	13	34208	0.00985378	0.0232659	GMPPB,FUK,HKDC1
420	Panther:P00013	Cell cycle	3	1218	16	34208	0.0178227	0.033077	PSMD4,CCND1,PSMD12
421	Kegg:00010	Glycolysis / Gluconeogenesis	6	1218	62	34208	0.0227602	0.0403045	PDHA2,ADH5,HKDC1,LDHB,ALDH7A1,PCK1
422	Kegg:00051	Fructose and mannose metabolism	5	1218	36	34208	0.00855318	0.0212579	GMPPB,FUK,PFKFB3,AKR1B1,HKDC1
424	Kegg:00592	alpha-Linolenic acid metabolism	3	1218	19	34208	0.0285012	0.0473165	PLA2G2A,FADS2,ACOX3
