# Supplementary material for: Genome-Wide Changes in Protein Translation Efficiency Are Associated with Autism
Source: Genome Biol Evol. 2018 Jul 7;10(8):1902–19. doi: 10.1093/gbe/evy146 (PMC6086092; doi:10.1093/gbe/evy146)
Supplement: Supplementary Data [file evy146_supp.zip › S16_Table_ff_genecodis.xlsx]

## Sheet: Sheet1
Kegg pathway analysis
Id	Items	Items_Details	Support	List size	Reference support	Reference size	Hyp	Hyp_c	Genes
27	Kegg:03008	Ribosome biogenesis in eukaryotes	3	112	73	34208	0.00179869	0.0347746	NOP58,POP4,PWP2
42	Kegg:04978	Mineral absorption	3	112	51	34208	0.000634532	0.0368029	HEPH,SLC40A1,STEAP2
41	Kegg:04115	p53 signaling pathway	3	112	67	34208	0.00140524	0.040752	FAS,RRM2B,SERPINE1
Panther pathway analysis -- no significant results
GO Molecular Function enrichment
Id	Items	Items_Details	Support	List size	Reference support	Reference size	Hyp	Hyp_c	Genes
64	GO:0005521	lamin binding (MF)	2	112	9	34208	0.000376774	0.0195923	SYNE1,TOR1AIP1
73	GO:0008237	metallopeptidase activity (MF)	4	112	93	34208	0.00025402	0.0198135	MYSM1,ADAM23,CPZ,CPE
77	GO:0004867	serine-type endopeptidase inhibitor activity (MF)	4	112	92	34208	0.000243705	0.038018	SERPINA12,SERPINA3,SERPINE1,ITIH3
0	GO:0046872	metal ion binding (MF)	20	112	2879	34208	0.00102232	0.0398706	PDE5A,ZNF100,MIB2,ZNF862,ZNF616,ZNF274,ZBTB40,HEPH,MKRN2,ZNF556,MYSM1,NEIL2,ALOX15,CPZ,CPE,BIRC7,ZNF192,ITPA,STEAP2,TKTL2
150	GO:0019783	small conjugating protein-specific protease activity (MF)	1	112	1	34208	0.00327409	0.0464325	UFSP2
151	GO:0035256	G-protein coupled glutamate receptor binding (MF)	1	112	1	34208	0.00327409	0.0464325	HOMER2
154	GO:0034602	oxoglutarate dehydrogenase (NAD+) activity (MF)	1	112	1	34208	0.00327409	0.0464325	OGDH
62	GO:0005057	receptor signaling protein activity (MF)	2	112	38	34208	0.00691584	0.0469074	FLRT3,DOK4
130	GO:0003827	alpha-1,3-mannosylglycoprotein 2-beta-N-acetylglucosaminyltransferase activity (MF)	1	112	2	34208	0.00653755	0.0485647	POMGNT1
133	GO:0015125	bile acid transmembrane transporter activity (MF)	1	112	2	34208	0.00653755	0.0485647	SLCO1C1
139	GO:0050294	steroid sulfotransferase activity (MF)	1	112	2	34208	0.00653755	0.0485647	SULT2B1
140	GO:0004027	alcohol sulfotransferase activity (MF)	1	112	2	34208	0.00653755	0.0485647	SULT2B1
143	GO:0050473	arachidonate 15-lipoxygenase activity (MF)	1	112	2	34208	0.00653755	0.0485647	ALOX15
146	GO:0047223	beta-1,3-galactosyl-O-glycosyl-glycoprotein beta-1,3-N-acetylglucosaminyltransferase activity (MF)	1	112	2	34208	0.00653755	0.0485647	POMGNT1
149	GO:0047977	hepoxilin-epoxide hydrolase activity (MF)	1	112	2	34208	0.00653755	0.0485647	ALOX15
152	GO:0046556	alpha-N-arabinofuranosidase activity (MF)	1	112	2	34208	0.00653755	0.0485647	OTOGL
153	GO:0005381	iron ion transmembrane transporter activity (MF)	1	112	2	34208	0.00653755	0.0485647	SLC40A1
22	GO:0004871	signal transducer activity (MF)	9	112	1031	34208	0.00686352	0.0486686	SNX13,MIB2,OR2AT4,FAS,OMP,TAS2R4,PWP2,CLTCL1,S1PR2
Modular enrichment -- KEGG and Panther
Id	Items	Items_Details	Support	List size	Reference support	Reference size	Hyp	Hyp_c	Genes
0	Panther:P00026	Heterotrimeric G-protein signaling pathway-Gi alpha and Gs alpha mediated pathway	3	112	151	34208	0.013536	0.020304	CLTCL1,SNX13,PHKG2
2	Kegg:00230	Purine metabolism	3	112	158	34208	0.0152686	0.0183224	PDE5A,RRM2B,ITPA
3	Kegg:04978	Mineral absorption	3	112	51	34208	0.000634532	0.00380719	HEPH,SLC40A1,STEAP2
4	Kegg:04115	p53 signaling pathway	3	112	67	34208	0.00140524	0.00421572	RRM2B,SERPINE1,FAS
5	Kegg:03008	Ribosome biogenesis in eukaryotes	3	112	73	34208	0.00179869	0.00359737	POP4,NOP58,PWP2
