# Supplementary material for: Genome-Wide Changes in Protein Translation Efficiency Are Associated with Autism
Source: Genome Biol Evol. 2018 Jul 7;10(8):1902–19. doi: 10.1093/gbe/evy146 (PMC6086092; doi:10.1093/gbe/evy146)
Supplement: Supplementary Data [file evy146_supp.zip › S17_Table_CG_genecodis_table.xlsx]

## Sheet: Sheet1
Kegg pathway analysis
Id	Items	Items_Details	Support	List size	Reference support	Reference size	Hyp	Hyp_c	Genes
72	Kegg:05217	Basal cell carcinoma	4	183	55	34208	0.000218422	0.0176922	TCF7L1,WNT11,TCF7,STK36
35	Kegg:04080	Neuroactive ligand-receptor interaction	7	183	268	34208	0.000631243	0.0255653	HRH4,GRID1,CHRNB4,NPBWR2,GABRR2,GABRG2,TACR2
Panther pathway analysis -- no significant results
GO Molecular Function enrichment
Id	Items	Items_Details	Support	List size	Reference support	Reference size	Hyp	Hyp_c	Genes
8	GO:0005524	ATP binding (MF)	25	183	1489	34208	4.31515e-07	0.000103564	DDR2,KIF13B,TTK,STK36,NWD1,SMG1,C8orf45,ASCC3,DMC1,ABCF3,SCYL3,MUSK,SMARCA2,AARS2,ETNK2,ALK,STK38,DNAH8,ABCC6,BMP2K,WNK4,HKDC1,RECQL5,ERCC6,DNA2
10	GO:0000166	nucleotide binding (MF)	30	183	2120	34208	1.00649e-06	0.000120779	DDR2,SCAF8,HNRPLL,KIF13B,TTK,STK36,NWD1,TMEM63A,SMG1,TUBAL3,ASCC3,DMC1,ABCF3,PDE10A,MUSK,SMARCA2,AARS2,WWOX,ETNK2,PABPC1L,ALK,STK38,DNAH8,ABCC6,BMP2K,WNK4,HKDC1,RECQL5,ERCC6,DNA2
9	GO:0005515	protein binding (MF)	46	183	4463	34208	7.13642e-06	0.000570913	POP4,CD81,PLD3,RBBP8,SEC24C,MEF2A,GABRG2,HNRPLL,KIF13B,STK36,RPL7A,SDPR,REV1,NPBWR2,USP22,METTL17,SKP2,SMG1,TLR2,DMC1,ZNF274,INTS2,AP1B1,SCYL3,TDP2,VWF,LDHD,CHCHD3,SMARCA2,WWOX,DSCAM,SCNN1A,TCF7,STK38,WWC1,RIMS1,SULT2B1,PCK2,SERPINA3,ERCC6,FYCO1,APLP1,HIP1R,CORO1B,ARHGAP24,CCDC141
55	GO:0005216	ion channel activity (MF)	8	183	197	34208	1.18647e-05	0.000711879	GRID1,GABRG2,GABRR2,SCNN1A,KCNK18,TRPA1,CHRNB4,HTR3C
19	GO:0016301	kinase activity (MF)	8	183	227	34208	3.28193e-05	0.00157533	DDR2,SKP2,SCYL3,MUSK,ETNK2,WNK4,PCK2,HKDC1
152	GO:0005230	extracellular ligand-gated ion channel activity (MF)	4	183	47	34208	0.000118101	0.00472403	GABRG2,GABRR2,CHRNB4,HTR3C
49	GO:0016787	hydrolase activity (MF)	15	183	971	34208	0.000247116	0.00847255	POP4,ARG2,PLD3,RBBP8,CECR5,LPIN1,PLCXD2,ASCC3,PDE10A,TDP2,RECQL5,ERCC6,PNLIPRP3,DNA2,GEN1
127	GO:0004386	helicase activity (MF)	5	183	125	34208	0.000579319	0.0173796	ASCC3,SMARCA2,RECQL5,ERCC6,DNA2
117	GO:0008094	DNA-dependent ATPase activity (MF)	3	183	37	34208	0.00102357	0.0223325	DMC1,SMARCA2,ERCC6
57	GO:0003779	actin binding (MF)	7	183	289	34208	0.000980639	0.0235353	DBN1,DIAPH3,IQGAP2,SCNN1A,WIPF3,FMN1,HIP1R
59	GO:0004714	transmembrane receptor protein tyrosine kinase activity (MF)	3	183	36	34208	0.000944277	0.0251807	DDR2,MUSK,ALK
42	GO:0044212	transcription regulatory region DNA binding (MF)	5	183	163	34208	0.00189205	0.0378409	GLIS2,SMARCA2,TCF7,WNT11,TCF7L1
61	GO:0004519	endonuclease activity (MF)	3	183	67	34208	0.00561272	0.0420954	RBBP8,NEIL2,GEN1
29	GO:0003684	damaged DNA binding (MF)	3	183	49	34208	0.00231565	0.0427504	RBBP8,REV1,NEIL2
80	GO:0004518	nuclease activity (MF)	2	183	21	34208	0.00559049	0.0432812	TDP2,GEN1
94	GO:0004601	peroxidase activity (MF)	2	183	21	34208	0.00559049	0.0432812	TPO,IPCEF1
167	GO:0031695	alpha-2B adrenergic receptor binding (MF)	1	183	1	34208	0.00534963	0.0442728	APLP1
227	GO:0008843	endochitinase activity (MF)	1	183	1	34208	0.00534963	0.0442728	CHIT1
231	GO:0004458	D-lactate dehydrogenase (cytochrome) activity (MF)	1	183	1	34208	0.00534963	0.0442728	LDHD
233	GO:0070260	5'-tyrosyl-DNA phosphodiesterase activity (MF)	1	183	1	34208	0.00534963	0.0442728	TDP2
234	GO:0042497	triacyl lipopeptide binding (MF)	1	183	1	34208	0.00534963	0.0442728	TLR2
238	GO:0017125	deoxycytidyl transferase activity (MF)	1	183	1	34208	0.00534963	0.0442728	REV1
239	GO:0043175	RNA polymerase core enzyme binding (MF)	1	183	1	34208	0.00534963	0.0442728	SCAF8
43	GO:0003713	transcription coactivator activity (MF)	5	183	220	34208	0.00675723	0.0463353	USP22,SMARCA2,WWC1,TADA1,GRIP1
12	GO:0016887	ATPase activity (MF)	4	183	139	34208	0.00673951	0.047573	ABCF3,DNAH8,ABCC6,DNA2
1	GO:0003677	DNA binding (MF)	19	183	1785	34208	0.00341669	0.0482357	MEF2A,ZNF518A,C8orf45,GLIS2,DMC1,PRDM10,ZFP64,ZBTB40,HIST1H1C,ZNF530,SMARCA2,FLYWCH1,TCF7,SERPINA3,DENND4A,ERCC6,TCF7L1,DNA2,GEN1
172	GO:0004180	carboxypeptidase activity (MF)	2	183	23	34208	0.00668817	0.0486412	ODZ2,CPE
166	GO:0001105	RNA polymerase II transcription coactivator activity (MF)	2	183	17	34208	0.00367169	0.0489558	MEF2A,SMARCA2
169	GO:0003678	DNA helicase activity (MF)	2	183	18	34208	0.00411617	0.049394	RECQL5,ERCC6
200	GO:0004890	GABA-A receptor activity (MF)	2	183	18	34208	0.00411617	0.049394	GABRG2,GABRR2
Modular enrichment
Id	Items	Items_Details	Support	List size	Reference support	Reference size	Hyp	Hyp_c	Genes
6	Kegg:05200,Kegg:05217	Pathways in cancer,Basal cell carcinoma	4	183	55	34208	0.000218422	0.00174738	TCF7L1,WNT11,TCF7,STK36
0	Kegg:04080	Neuroactive ligand-receptor interaction	7	183	268	34208	0.000631243	0.00252497	GABRR2,GRID1,NPBWR2,CHRNB4,TACR2,HRH4,GABRG2
4	Kegg:04310,Kegg:04916,Kegg:05200,Kegg:05217	Wnt signaling pathway,Melanogenesis,Pathways in cancer,Basal cell carcinoma	3	183	38	34208	0.00110696	0.00295189	TCF7L1,WNT11,TCF7
3	Kegg:04310	Wnt signaling pathway	4	183	149	34208	0.00856622	0.013706	TCF7L1,WNT11,TCF7,DKK2
5	Kegg:05200	Pathways in cancer	6	183	324	34208	0.00819298	0.016386	TCF7L1,WNT11,TCF7,SKP2,STK36,LAMC3
7	Kegg:05146	Amoebiasis	3	183	102	34208	0.0175662	0.0200757	TLR2,ARG2,LAMC3
2	Panther:P00057,Kegg:04310	Wnt signaling pathway,Wnt signaling pathway	3	183	98	34208	0.0158026	0.0210701	TCF7L1,WNT11,DKK2
